# Supplementary material for: The epigenetic memory of temperature during embryogenesis modifies the expression of bud burst-related genes in Norway spruce epitypes
Source: Planta. 2017 Jun 2;246(3):553–66. doi: 10.1007/s00425-017-2713-9 (PMC5561168; doi:10.1007/s00425-017-2713-9)
Supplement: Supplementary file 2 — Supplementary material 2 (XLSX 399 kb) [file 425_2017_2713_MOESM2_ESM.xlsx]

## Sheet: A2K  SPSS DATA
Tissue	Temp	Date	Pa Dhn1	Pa Dhn13	Pa Dhn2.2	Pa Dhn23	Pa Dhn24	Pa Dhn35	Pa Dhn39	Pa Dhn4.3	Pa Dhn40	Pa Dhn41	Pa Dhn 6	Pa Dhn 9	PaEBB1.1	PaEBB1.2	PaEBB1.3	PaFTL2
1	18	1	2.29771	0.180162	1.42108	2.61059	0.777765	1.0865	2.21373	0.219399	0.809186	1.20835	1.51127	1.43667	5.2237	0.960222	4.87499	0.465486		Tissue 1: buds
1	18	1	1.2058	0.126716	0.915082	0.445874	0.749815	1.05132	2.03704	0.062504	0.0157351	1.33375	0.462633	1.18177	3.8615	0.704318	0.554291	0.482685		Tissue 2: last year´s needles
1	18	1	1.14383	0.353259	2.09165	0.53926	0.738574	1.02252	2.27395	0.0394651	0.0377604	1.23826	0.499656	0.928264	6.53949	1.22694	2.73432	0.722338
1	18	1	1.09763	0.244036	1.16931	0.561751	0.522422	0.797466	1.79285	0.0544082	0.0145699	1.29371	0.363638	1.77401	5.78567	1.77576	3.27139	0.210368
1	28	1	0.627806	0.732202	1.51425	0.360736	2.02163	2.16499	1.16156	0.0454392	0.0791356	1.5297	0.283207	0.290062	3.17113	1.9196	2.72562	0.383441
1	28	1	0.463465	0.540758	1.20991	0.371593	2.30888	1.90767	2.5022	0.0299006	0.185573	1.42623	0.365223	0.310856	3.24001	2.51835	1.92566	1.23152
1	28	1	0.792096	0.751181	1.67906	0.604778	1.79515	1.75844	1.6737	0.0311268	0.0286846	1.49493	0.356009	0.35225	6.07564	3.65714	2.71571	0.244027
1	28	1	0.570684	0.393711	1.21626	0.248092	1.2831	1.28352	1.08243	0.037501	0.0422427	1.22646	0.159449	0.565243	6.68574	2.79762	2.8124	0.361861
1	18	2	0.635682	1.20415	0.411778	1.16627	0.559684	0.251656	0.297408	2.53452	1.00967	0.52507	1.38882	0.558463	27.0947	1.10295	0.998663	0.63758
1	18	2	0.103138	0.465267	0.130715	0.336909	0.330171	0.228617	0.171912	2.62939	0.0346199	0.530946	0.246566	0.118696				0.23528
1	18	2	0.408155	0.98317	0.406359	0.767519	0.605302	0.231307	0.297309	1.83899	0.410255	0.508819	1.13453	0.461996	4.39544	0.627526	0.592714	0.570604
1	18	2	0.495867	0.98565	0.384931	0.660961	0.514606	0.278178	0.421692	1.66333	0.227605	0.630628	1.14073	0.618344	5.24911	1.33829	0.942652	0.178932
1	28	2	1.07935	1.57327	0.861211	1.94252	0.72555	0.56155	0.353697	1.06864	4.60055	0.639543	2.48467	0.899804	3.24454	0.688343	0.830546	0.465341
1	28	2	0.877708	1.92332	0.650648	1.69145	0.926973	0.676835	0.41554	1.22229	2.75994	0.594633	2.27178	0.962453	15.8832	1.23489	2.40862	1.91208
1	28	2	1.01592	1.68147	0.929727	1.29807	0.725265	0.46415	0.36733	1.13655	2.23382	0.595817	2.08772	0.179321	13.1284	1.32231	1.58397	0.583696
1	28	2	1.13211	1.61127	0.826032	1.84048	0.778434	0.430969	0.279498	0.891529	4.79059	0.557786	1.98863	0.69046	44.6309	1.34731	3.86485	2.92724
1	18	3	0.17314	1.91691	0.356823	0.641143	0.739138	0.378738	0.0116389	1.28432	0.682329	0.644572	0.383934	0.0807175	1.22303	0.480668	0.498797	0.512164
1	18	3	0.00582666	0.546767	0.155155	0.267042	0.472087	0.463071	0.000593096	1.60636	0.0118736	0.747093	0.0157635	0.0184507	0.13426	0.071926	0.0211432	0.0576728
1	18	3	0.121597	1.17583	0.330942	0.548395	0.647869	0.458985	0.0265638	1.41154	0.125402	0.680044	0.32271	0.141373	1.29687	0.14705	0.129693	0.249938
1	18	3	0.299605	1.71249	0.429254	0.776201	0.853931	0.322812	0.106485	1.24816	0.461945	0.652607	0.93919	0.600609	5.51323	0.388408	0.379058	0.0621094
1	28	3	0.945883	2.27695	0.640268	1.60344	1.31838	0.677685	0.292663	1.54173	3.41173	0.76566	2.70564	0.863728	18.6359	0.376009	0.460368	0.274745
1	28	3	0.531933	2.24206	0.645252	1.76274	1.03129	0.793567	0.0868511	1.3027	10.1857	0.544039	1.7978	0.104232	21.6832	0.30906	0.259864	0.0535495
1	28	3	0.728859	2.27308	0.58147	1.26714	0.909691	0.460096	0.349593	1.33162	1.31953	0.757932	1.71615	1.46387	24.8715	0.244262	0.19889	0.249933
1	28	3	1.03273	2.83109	0.928106	1.80641	1.19312	0.561466	0.345544	1.28497	3.0051	0.879298	2.50679	1.39691	21.6195	0.275021	0.399852	0.20758
1	18	4	0.229532	1.08648	0.548158	1.47147	0.555676	0.314644	0.0365567	0.933231	1.34562	0.61182	0.580735	0.0377633	6.77238	2.87563	3.75375	3.16995
1	18	4	0.0628897	0.432248	0.22667	0.714608	0.666494	0.665072	0.00444039	1.48706	0.321856	0.584633	0.145021	0.0102114	1.3232	0.906356	0.845172	0.60457
1	18	4	0.245636	1.09322	0.533319	1.81595	0.546744	0.405561	0.0308343	1.13476	1.39251	0.693845	0.593213	0.0345218	5.55913	3.33023	4.18761	3.15581
1	18	4	0.0887277	1.19395	0.305259	0.372666	0.432784	0.327428	0.0401801	1.41306	0.0486691	0.605141	0.332968	0.221597	3.26554		0.369603
1	28	4	0.429463	1.26822	0.781024	1.93666	0.819021	0.397199	0.0548923	1.28266	1.99865	0.545552	1.24072	0.0736662	21.8727	2.61765	2.68568	2.48988
1	28	4	0.369748	1.34136	0.631914	1.84405	0.848438	0.623557	0.068457	1.06565	1.80497	0.488549	1.29888	0.215553	17.7679	1.82832	2.67227	2.02492
1	28	4	0.878156	2.35644	1.41111	3.44777	1.01614	0.663632	0.148461	1.27624	3.86313	0.649267	2.60767	0.42431	32.9984	5.51172	7.13568	4.35915
1	28	4	0.163436	1.10943	0.508207	0.58246	0.876775	0.472583	0.0372411	1.00387	0.991974	0.541156	1.04664	0.121432	5.32067	0.396789		0.1699
1	18	5	0.294151	1.03206	0.299504	0.909917	0.749392	0.515078	0.0126493	1.50908	0.97773	0.753491	0.764157	0.0243876	1.89851	4.03889	2.70745	2.51571
1	18	5	0.0399811	0.221961	0.354187	0.804158	0.865989	0.944366	0.000136541	2.64313	0.0158576	0.628011	0.0560354	0.106791	0.437723	0.253913	0.358213	0.348884
1	18	5	0.312193	1.01764	0.584645	1.40623	0.760367	0.519439	0.0118243	1.59611	0.796463	0.706285	0.681369	0.0349222	4.62319	3.40338	3.07935	2.26412
1	18	5	0.120351	0.861559	0.286184	0.746059	0.580969	0.328642	0.00669827	1.38555	0.439902	0.602348	0.379333	0.0348462	1.10736	2.07401	1.40322	1.16563
1	28	5	0.383053	1.56626	0.642675	1.34365	0.62023	0.494389	0.0199416	1.21953	1.15193	0.655265	1.03889	0.0962574	3.3629	3.63692	3.34923	4.35848
1	28	5	0.404946	1.80452	0.746634	1.61929	0.752	0.580089	0.0185571	0.827826	0.996284	0.732576	1.23037	0.0468256	4.14657	3.455	3.78444	4.97297
1	28	5	0.35102	1.62468	0.576628	1.10284	0.552324	0.353669	0.0172375	1.05125	0.889834	0.621531	0.905452	0.0576217	3.04619	2.48747	2.94856	3.35031
1	28	5	0.573239	2.26021	0.790811	1.89411	0.87363	0.538788	0.0321442	1.40342	1.4423	0.626655	1.97089	0.19471	4.80047	4.74417	5.21515	6.23041
1	18	6	0.0234737	0.282222	0.363526	0.578034	0.770331	0.743645	0.00065989	1.22884	0.0211944	0.859409	0.0617992	0.0702857		0.156314	0.172382	0.205306
1	18	6	0.059932	0.473265	0.352694	0.768914	1.3299	1.64201	0.00122071	1.79316	0.487999	0.855797	0.067528	0.528589	4.51805	0.347939	0.184542	0.298661
1	18	6	0.112162	0.427417	0.493222	0.759997	1.49109	1.55592	0.00831966	0.851867	1.09986	1.0271	0.248658	0.059397	4.61377	0.550771	0.55179	0.51118
1	18	6	0.223154	1.05155	0.619436	1.67762	0.653636	0.455977	0.0239129	1.214	0	0.695903	0.901396	0.0689901	47.3929	1.05977	1.30772	1.29893
1	28	6	0.153314	1.31438	0.43423	0.962539	0.546144	0.512226	0.0141196	1.26185	0.887023	0.76547	0.470108	0.0431821	11.656	1.00625	1.14864	1.14809
1	28	6	0.33076	2.65436	0.720164	2.1043	0.696875	0.49642	0.0273631	0.979569	1.83204	0.743178	0.994994	0.0674826	61.2601	2.14987	1.91245	2.23945
1	28	6	0.269158	2.06911	0.567879	1.40842	0.507292	0.338721	0.027042	0.938416	1.46868	0.733759	0.755703	0.0421129	45.454	1.18213	1.10288	1.50579
1	28	6	0.295763	2.11448	0.538095	1.55235	0.755334	0.615306	0.0369739	1.23213	1.53089	0.74559	1.03721	0.0609718	27.1447	1.70891	1.57155	1.77166
2	18	1	0.746417	1.05138	0.566861	0.943433	0.383241	0.263971	0.320861	1.57183	0.53463	0.453679	1.1167	0.761586	0.00319199	0.944796	0	1.39821
2	18	1	0.157614	0.616491	0.187465	0.294214	0.32632	0.166482	0.171473	2.38104	0.099228	0.413627	0.448963	0.149976	0.00368121	0.611596	0	1.53726
2	18	1	0.58079	0.82538	0.649941	0.671829	0.365547	0.357446	0.363873	1.72353	0.226684	0.569289	0.792414	0.916406	0.00207269	1.16646	0	1.71723
2	18	1	0.634976	0.926691	0.659176	0.737181	0.338491	0.222553	0.229706	1.30879	0.361863	0.559156	0.815544	1.11465	0.00485497	0.763588	0	0.562485
2	28	1	1.20646	1.06753	0.743254	1.20426	0.515968	0.465108	0.295527	1.03154	1.28735	0.602944	1.30596	0.792818	0.00342911	1.56318	0	0.708789
2	28	1	0.751174	0.972237	0.543932	0.73825	0.931958	0.927035	0.363415	0.77376	0.68002	0.539113	0.820131	0.739476	0.00340365	1.42809	0	1.90331
2	28	1	1.04625	1.50902	0.802908	1.42047	0.540631	0.429602	0.231908	0.993153	3.39254	0.494095	1.33524	0.21321	0.00390785	2.49527	0	0.997195
2	28	1	1.25298	1.36982	0.789597	1.16004	0.390197	0.349458	0.229173	1.07861	2.22765	0.473025	1.15554	0.645424	0.00178672	1.63803	0	1.3986
2	18	2	1.56	0.0982767	1.696	0.521	1.03692	1.44484	1.905	0.044	0.029	1.538	0.366	1.691	0.00164388	0.934691	0	6.64188
2	18	2	1.733	0.0715948	1.511	0.512	0.94823	1.19442	3.052	0.041	0.01	1.596	0.458	1.617	0.00955238	0.225429	0.0476508	5.76067
2	18	2	1.432	0.224895	1.74	0.664	0.854516	1.01453	1.828	0.027	0.04	1.426	0.334	0.929	0.00619378	1.00476	0.0231589	5.06969
2	18	2	2.074	0.0749568	1.792	0.595	0.668287	1.16124	1.94	0.05	0.027	1.454	0.709	1.483	0.00102683	0.880172	0	0.558995
2	28	2	0.738	0.731701	1.725	0.53	2.1445	2.47488	0.909	0.028	0.05	1.075	0.233	0.415	0.00119476	2.58241	0.0344375	4.69182
2	28	2	1.122	0.589207	1.918	0.446	1.75642	1.81196	1.943	0.022	0.071	1.215	0.277	0.714	0.00358806	2.15325	0.0239029	6.66273
2	28	2	1.101	0.51664	1.884	0.565	1.67943	2.00517	1.493	0.03	0.049	1.264	0.328	0.84	0.00272983	2.07731	0	19.0092
2	28	2	1.137	0.135358	1.068	0.303	1.21549	1.69175	1.073	0.032	0.027	1.521	0.195	1.147	0.00434981	2.32915	0.055553	8.54076
2	18	3	2.898	0.058	2.551	0.72	1.279	2.408	3.59	0.022	0.136	2.078	0.541	3.008	0.0144267	0.258021	0.125759	0.189417
2	18	3	2.644	0.118	6.25	0.973	1.392	2.274	5.627	0.026	0.066	1.978	1.081	2.303	0.0130842	0.200346	0	0.207772
2	18	3	4.382	0.107	3.413	1.076	0.876	1.782	2.989	0.117	0.068	1.553	0.82	2.609	0.0140149	0.210059	0	0.314604
2	18	3	3.853	0.126	2.711	0.884	1.109	1.769	2.938	0.032	0.097	1.961	0.848	3.817	0.00750838	0.201905	0	0.0501495
2	28	3	5.693	0.414	3.863	6.613	2.074	3.796	2.746	0.044	4.474	2.016	3.532	1.351	0.00129877	0.372329	0	0.149616
2	28	3	1.701	0.422	3.423	0.558	2.113	2.834	4.475	0.018	0.111	2.091	0.354	1.25	0.00169535	0.367957	0.00664946	0.438228
2	28	3	1.623	0.203	2.068	0.443	2.173	2.839	2.992	0.031	0.132	2.228	0.517	1.466	0.0012873	0.295203	0.0179081	1.36788
2	28	3	2.199	0.134	2.344	0.953	1.219	2.561	2.898	0.025	1.987	1.956	1.531	1.085	0.00547495	0.538903	0	2.66102
2	18	4	5.061	0.038	5.514	0.736	1.481	3.509	6.115	0.021	0.105	2.193	2.674	4.832	0.019842	0.42996	0	2.34156
2	18	4	4.158	0.117	4.759	0.451	1.617	2.643	7.469	0.438	0.094	1.852	1.332	2.284	0.00825736	0.296559	0	2.78182
2	18	4	8.316	0.07	6.81	0.713	1.375	2.677	4.684	0.05	0.097	2.042	1.915	3.922	0.0106759	0.264045	0.0152889	0.566085
2	18	4	7.723	0.066	4.856	0.503	1.232	2.831	5.402	0.053	0.05	2.284	2.344	14.724	0.00754142	0.517088	0	0.888603
2	28	4	2.724	0.114	4.718	0	2.596	4.999	1.065	0.042	0	1.97	0.461	2.347	0.0132645	0.591357	0	1.08918
2	28	4	2.002	0.195	4.545	0.261	2.26	3.576	3.07	0.016	0.144	2.074	0.507	2.417	0.00623987	0.291323	0	0.601426
2	28	4	2.078	0.127	5.609	0.233	2.479	3.854	2.879	0.025	0.033	2.179	0.759	3.046	0.0130563	0.80991	0.0527789	1.57332
2	28	4	2.136	0.032	1.015	0.322	1.305	2.398	1.675	0.011	0.101	1.669	0.439	2.694	0.00213776	0.183709	0	1.10043
2	18	5	2.86624	0.177311	2.41828	0.368451	0.937197	1.39748	3.72098	0.430537	0.264438	1.57739	1.88233	2.28828	0.0322346	0.597729	0.736625	1.95975
2	18	5	1.21489	2.88051	0.980615	2.95567	3.40127	3.80142	0.0493911	1.24257	3.12903	0.788913	2.46716	0.0746665	12.0345	15.1196	11.0622	9.36597
2	18	5	6.461	0.76633	5.07798	1.04966	1.34447	1.92516	7.29305	0.269952	1.04903	1.76562	11.4371	1.24871	0.615807	2.89545	2.42835	3.23525
2	18	5	4.31335	0.0966627	2.97423	0.251328	0.755343	0.997196	2.42212	0.257721	0.154389	1.50732	1.39165	9.82128	0.0182956	0.162297	0.141107	0.841232
2	28	5	1.45075	0.0526329	1.48314	0.151732	1.04969	1.13225	0.763866	0.0124629	0.149352	1.28834	1.53276	2.0135	0.0615598	0.240268	0.112586	1.39187
2	28	5	2.17984	0.1048	3.60527	0.14399	2.44802	2.44223	6.19889	0.00990236	0.0135449	1.8121	0.991056	1.51935	0.00531421	0.209182	0	1.31482
2	28	5	2.3857	0.120724	3.72998	0.228091	2.46014	2.31609	4.30391	0.0189003	0.121615	1.99622	1.50845	1.39256	0.105743	0.37873	0.354382	2.04666
2	28	5	2.93877	0.0105305	1.77408	0.0879915	0.442231	0.776517	0.970049	0.0109851	0.00628682	1.31699	0.583105	6.23268	0.0112202	0.0953842	0	2.48836
2	18	6	2.531	0.086	3.777	0.274	0.919	1.842	7.298	0.133	0.067	1.624	2.899	1.791	0.0157238	0.248763	0	1.1589
2	18	6	3.746	0.082	1.679	0.345	1.686	3.149	1.308	0.722	0.214	1.853	1.694	1.052	0.00146696	0.457171	0.0455583	2.45143
2	18	6	7.84	0.048	3.859	0.512	1.12	1.691	6.65	0.059	0.026	1.856	6.79	1.674	0.0045929	0.17803	0	1.50998
2	18	6	7.394	0.053	4.581	0.594	0.487	1.502	7.46	0.034	0.115	1.94	5.265	8.326	0.000626904	0.142342	0.0389071	0.312102
2	28	6	1.834	0.059	2.811	0.186	1.082	1.879	2.781	0.009	0.059	1.4	1.961	1.341	0.0125531	0.203214	0.0627048	1.55489
2	28	6	1.518	0.092	2.105	0.196	1.187	2.009	13.827	0.108	0.134	1.569	1.133	1.489	0.0018618	0.217662	0.0289835	0.77889
2	28	6	2.799	0.029	2.037	0.161	0.556	1.256	3.439	0.018	0.13	1.389	1.896	7.089	0.00235177	0.0673751	0.122109	0.373479
2	28	6	3.779	0.129	1.704	0.301	0.876	1.285	3.293	0.333	0.208	1.346	3.404	7.063	0.0512389	0.21669	0.156838	4.58648

## Sheet: A2K BUDS EPITYPES DIF ANOV
BUDS
															SUMMARY ANOVA A2K BUDS: ARE THERE DIFFS BETWEEN EPITYPES ALONG CDs?										ANOVA A2K BUDS: IF CD1, ARE THERE DIFFS BETWEEN EPITYPES?									ANOVA A2K BUDS: IF CD2, ARE THERE DIFFS BETWEEN EPITYPES?									ANOVA A2K BUDS: IF CD3, ARE THERE DIFFS BETWEEN EPITYPES?
	CD	A2K 18C BUDS	N	Mean		Std. Deviation		A2K 28C BUDS	N	Mean		Std. Deviation					20.04	27.04	04.05	11.05	18.05	25.05					Sum of Squares	df	Mean Square	F	Sig.					Sum of Squares	df	Mean Square	F	Sig.					Sum of Squares	df	Mean Square	F	Sig.
			Statistic	Statistic	Std. Error	Statistic			Statistic	Statistic	Std. Error	Statistic			Pa Dhn1	Between Groups	0.0320436	0.00268581	0.00210224	0.102654	0.0292716	0.0348767			Pa Dhn1	Between Groups	1.35377	1	1.35377	7.72227	0.0320436			Pa Dhn1	Between Groups	0.757833	1	0.757833	24.1004	0.00268581			Pa Dhn1	Between Groups	0.8707	1	0.8707	26.5877	0.00210224
20.04	1	Pa Dhn 6	4	0.709298	0.26886	0.53772		Pa Dhn 6	4	0.290972	0.0475232	0.0950465				Within Groups										Within Groups	1.05185	6	0.175308						Within Groups	0.188669	6	0.0314448						Within Groups	0.196489	6	0.0327482
27.04	2	Pa Dhn 6	4	0.97766	0.25079	0.50158		Pa Dhn 6	4	2.2082	0.109243	0.218485				Total										Total	2.40562	7							Total	0.946502	7							Total	1.06719	7
04.05	3	Pa Dhn 6	4	0.415399	0.192277	0.384555		Pa Dhn 6	4	2.1816	0.24905	0.498101			Pa Dhn13	Between Groups	0.00827538	0.00415093	0.0195489	0.139238	0.00590522	0.00378543			Pa Dhn13	Between Groups	0.286403	1	0.286403	14.9692	0.00827538			Pa Dhn13	Between Groups	1.24117	1	1.24117	20.1539	0.00415093			Pa Dhn13	Between Groups	2.28037	1	2.28037	9.98972	0.0195489
11.05	4	Pa Dhn 6	4	0.412984	0.10756	0.21512		Pa Dhn 6	4	1.54848	0.357158	0.714315				Within Groups										Within Groups	0.114797	6	0.0191328						Within Groups	0.369506	6	0.0615844						Within Groups	1.36963	6	0.228272
18.05	5	Pa Dhn 6	4	0.470224	0.160933	0.321866		Pa Dhn 6	4	1.2864	0.237704	0.475409				Total										Total	0.401199	7							Total	1.61067	7							Total	3.65	7
25.05	6	Pa Dhn 6	4	0.319845	0.198645	0.397291		Pa Dhn 6	4	0.814503	0.13046	0.260921			Pa Dhn2.2	Between Groups	0.984604	0.00172777	0.00780388	0.0941773	0.0109264	0.257499			Pa Dhn2.2	Between Groups	6.25722e-05	1	6.25722e-05	0.000404601	0.984604			Pa Dhn2.2	Between Groups	0.467464	1	0.467464	28.7319	0.00172777			Pa Dhn2.2	Between Groups	0.289912	1	0.289912	15.3648	0.00780388
																Within Groups										Within Groups	0.92791	6	0.154652						Within Groups	0.0976194	6	0.0162699						Within Groups	0.113212	6	0.0188686
	CD	A2K 18C BUDS	N	Mean		Std. Deviation		A2K 28C BUDS	N	Mean		Std. Deviation				Total										Total	0.927973	7							Total	0.565084	7							Total	0.403123	7
			Statistic	Statistic	Std. Error	Statistic			Statistic	Statistic	Std. Error	Statistic			Pa Dhn23	Between Groups	0.27032	0.00494543	0.000656252	0.249654	0.0613278	0.15195			Pa Dhn23	Between Groups	0.827078	1	0.827078	1.47407	0.27032			Pa Dhn23	Between Groups	1.84403	1	1.84403	18.722	0.00494543			Pa Dhn23	Between Groups	2.2123	1	2.2123	41.6393	0.000656252
20.04	1	Pa Dhn 9	4	1.33018	0.180714	0.361427		Pa Dhn 9	4	0.379603	0.0632154	0.126431				Within Groups										Within Groups	3.36651	6	0.561086						Within Groups	0.590975	6	0.0984958						Within Groups	0.318781	6	0.0531302
27.04	2	Pa Dhn 9	4	0.439375	0.111639	0.223277		Pa Dhn 9	4	0.68301	0.177681	0.355362				Total										Total	4.19359	7							Total	2.43501	7							Total	2.53108	7
04.05	3	Pa Dhn 9	4	0.210288	0.132505	0.265009		Pa Dhn 9	4	0.957186	0.314425	0.62885			Pa Dhn24	Between Groups	0.00213541	0.00975636	0.011298	0.00191726	0.683281	0.088517			Pa Dhn24	Between Groups	2.66827	1	2.66827	26.4226	0.00213541			Pa Dhn24	Between Groups	0.164296	1	0.164296	13.9001	0.00975636			Pa Dhn24	Between Groups	0.37821	1	0.37821	12.9963	0.011298
11.05	4	Pa Dhn 9	4	0.0760235	0.0489125	0.097825		Pa Dhn 9	4	0.20874	0.0776661	0.155332				Within Groups										Within Groups	0.605907	6	0.100984						Within Groups	0.0709184	6	0.0118197						Within Groups	0.174608	6	0.0291013
18.05	5	Pa Dhn 9	4	0.0502368	0.0190132	0.0380263		Pa Dhn 9	4	0.0988538	0.0336678	0.0673356				Total										Total	3.27418	7							Total	0.235214	7							Total	0.552818	7
25.05	6	Pa Dhn 9	4	0.181815	0.115617	0.231233		Pa Dhn 9	4	0.0534374	0.00637344	0.0127469			Pa Dhn35	Between Groups	0.00696442	0.00229734	0.0342722	0.321563	0.563478	0.0890685			Pa Dhn35	Between Groups	1.24569	1	1.24569	16.1547	0.00696442			Pa Dhn35	Between Groups	0.163519	1	0.163519	25.663	0.00229734			Pa Dhn35	Between Groups	0.0944404	1	0.0944404	7.44255	0.0342722
																Within Groups										Within Groups	0.46266	6	0.07711						Within Groups	0.0382307	6	0.00637179						Within Groups	0.0761355	6	0.0126893
	CD	A2K 18C BUDS	N	Mean		Std. Deviation		A2K 28C BUDS	N	Mean		Std. Deviation				Total										Total	1.70835	7							Total	0.20175	7							Total	0.170576	7
			Statistic	Statistic	Std. Error	Statistic			Statistic	Statistic	Std. Error	Statistic			Pa Dhn39	Between Groups	0.216944	0.366066	0.0128854	0.105605	0.0197198	0.0471067			Pa Dhn39	Between Groups	0.450142	1	0.450142	1.90308	0.216944			Pa Dhn39	Between Groups	0.00648344	1	0.00648344	0.955532	0.366066			Pa Dhn39	Between Groups	0.107966	1	0.107966	12.2236	0.0128854
20.04	1	Pa Dhn1	4	1.43624	0.28801	0.576021		Pa Dhn1	4	0.613513	0.0685838	0.137168				Within Groups										Within Groups	1.4192	6	0.236533						Within Groups	0.040711	6	0.00678516						Within Groups	0.0529958	6	0.00883263
27.04	2	Pa Dhn1	4	0.41071	0.112721	0.225441		Pa Dhn1	4	1.02627	0.0549224	0.109845				Total										Total	1.86934	7							Total	0.0471944	7							Total	0.160962	7
04.05	3	Pa Dhn1	4	0.150042	0.0609028	0.121806		Pa Dhn1	4	0.809853	0.112539	0.225078			Pa Dhn4.3	Between Groups	0.219158	0.00513473	0.831468	0.583518	0.0814662	0.455096			Pa Dhn4.3	Between Groups	0.00671688	1	0.00671688	1.8823	0.219158			Pa Dhn4.3	Between Groups	2.3623	1	2.3623	18.4256	0.00513473			Pa Dhn4.3	Between Groups	0.000997858	1	0.000997858	0.0494092	0.831468
11.05	4	Pa Dhn1	4	0.156696	0.0471122	0.0942245		Pa Dhn1	4	0.460201	0.150522	0.301044				Within Groups										Within Groups	0.0214106	6	0.00356844						Within Groups	0.769243	6	0.128207						Within Groups	0.121175	6	0.0201958
18.05	5	Pa Dhn1	4	0.191669	0.0665357	0.133071		Pa Dhn1	4	0.428064	0.0496421	0.0992842				Total										Total	0.0281275	7							Total	3.13154	7							Total	0.122173	7
25.05	6	Pa Dhn1	4	0.10468	0.0434827	0.0869654		Pa Dhn1	4	0.262249	0.0384398	0.0768795			Pa Dhn40	Between Groups	0.523381	0.00339383	0.0781246	0.0942243	0.0605752	0.0195858			Pa Dhn40	Between Groups	0.0366685	1	0.0366685	0.458911	0.523381			Pa Dhn40	Between Groups	20.17	1	20.17	21.908	0.00339383			Pa Dhn40	Between Groups	34.6134	1	34.6134	4.50064	0.0781246
																Within Groups										Within Groups	0.47942	6	0.0799033						Within Groups	5.52402	6	0.92067						Within Groups	46.1447	6	7.69078
	CD	A2K 18C BUDS	N	Mean		Std. Deviation		A2K 28C BUDS	N	Mean		Std. Deviation				Total										Total	0.516088	7							Total	25.694	7							Total	80.7581	7
			Statistic	Statistic	Std. Error	Statistic			Statistic	Statistic	Std. Error	Statistic			Pa Dhn41	Between Groups	0.0855282	0.187358	0.478959	0.152482	0.76521	0.148698			Pa Dhn41	Between Groups	0.045488	1	0.045488	4.22715	0.0855282			Pa Dhn41	Between Groups	0.00462323	1	0.00462323	2.21367	0.187358			Pa Dhn41	Between Groups	0.00619461	1	0.00619461	0.569667	0.478959
20.04	1	Pa Dhn13	4	0.226043	0.0487157	0.0974313		Pa Dhn13	4	0.604463	0.0848125	0.169625				Within Groups										Within Groups	0.0645655	6	0.0107609						Within Groups	0.0125309	6	0.00208849						Within Groups	0.0652445	6	0.0108741
27.04	2	Pa Dhn13	4	0.90956	0.156894	0.313788		Pa Dhn13	4	1.69733	0.0785904	0.157181				Total										Total	0.110053	7							Total	0.0171542	7							Total	0.0714391	7
04.05	3	Pa Dhn13	4	1.338	0.306558	0.613115		Pa Dhn13	4	2.40579	0.14198	0.28396			Pa Dhn 6	Between Groups	0.176365	0.0041109	0.00136391	0.0226802	0.0294415	0.0825735			Pa Dhn 6	Between Groups	0.349993	1	0.349993	2.34756	0.176365			Pa Dhn 6	Between Groups	3.02846	1	3.02846	20.2357	0.0041109			Pa Dhn 6	Between Groups	6.2389	1	6.2389	31.5107	0.00136391
11.05	4	Pa Dhn13	4	0.951474	0.174811	0.349623		Pa Dhn13	4	1.51886	0.283358	0.566715				Within Groups										Within Groups	0.894529	6	0.149088						Within Groups	0.897956	6	0.149659						Within Groups	1.18796	6	0.197993
18.05	5	Pa Dhn13	4	0.783305	0.191055	0.38211		Pa Dhn13	4	1.81392	0.157163	0.314327				Total										Total	1.24452	7							Total	3.92641	7							Total	7.42686	7
25.05	6	Pa Dhn13	4	0.558613	0.169281	0.338562		Pa Dhn13	4	2.03808	0.275431	0.550862			Pa Dhn 9	Between Groups	0.00253924	0.289726	0.0711722	0.198328	0.255344	0.310014			Pa Dhn 9	Between Groups	1.80719	1	1.80719	24.6523	0.00253924			Pa Dhn 9	Between Groups	0.118716	1	0.118716	1.34801	0.289726			Pa Dhn 9	Between Groups	1.11572	1	1.11572	4.79175	0.0711722
																Within Groups										Within Groups	0.439844	6	0.0733073						Within Groups	0.528405	6	0.0880674						Within Groups	1.39705	6	0.232841
	CD	A2K 18C BUDS	N	Mean		Std. Deviation		A2K 28C BUDS	N	Mean		Std. Deviation				Total										Total	2.24704	7							Total	0.64712	7							Total	2.51276	7
			Statistic	Statistic	Std. Error	Statistic			Statistic	Statistic	Std. Error	Statistic			PaEBB1.1	Between Groups	0.624305	0.592862	2.88348e-05	0.0399996	0.118263	0.361926
20.04	1	Pa Dhn2.2	4	1.39928	0.252847	0.505695		Pa Dhn2.2	4	1.40487	0.115732	0.231465				Within Groups									ANOVA A2K BUDS: CD1, ARE DIFFS BETWEEN EPITYPES?									ANOVA A2K BUDS: CD2, ARE DIFFS BETWEEN EPITYPES?									ANOVA A2K BUDS: CD3, ARE DIFFS BETWEEN EPITYPES?
27.04	2	Pa Dhn2.2	4	0.333446	0.0678251	0.13565		Pa Dhn2.2	4	0.816905	0.0594534	0.118907				Total											Sum of Squares	df	Mean Square	F	Sig.					Sum of Squares	df	Mean Square	F	Sig.					Sum of Squares	df	Mean Square	F	Sig.
04.05	3	Pa Dhn2.2	4	0.318044	0.0581454	0.116291		Pa Dhn2.2	4	0.698774	0.0778037	0.155607			PaEBB1.2	Between Groups	0.0108641	0.642168	0.783055	0.883935	0.278686	0.0231294			PaEBB1.1	Between Groups	0.625995	1	0.625995	0.266265	0.624305			PaEBB1.1	Between Groups	83.4091	1	83.4091	0.325755	0.592862			PaEBB1.1	Between Groups	773.086	1	773.086	127.541	2.88348e-05
11.05	4	Pa Dhn2.2	4	0.403352	0.0809831	0.161966		Pa Dhn2.2	4	0.833063	0.20059	0.401179				Within Groups										Within Groups	14.1061	6	2.35102						Within Groups	1280.24	5	256.048						Within Groups	36.3688	6	6.06147
18.05	5	Pa Dhn2.2	4	0.38113	0.0694152	0.13883		Pa Dhn2.2	4	0.689187	0.0487002	0.0974005				Total										Total	14.7321	7							Total	1363.65	6							Total	809.454	7
25.05	6	Pa Dhn2.2	4	0.45722	0.0627923	0.125585		Pa Dhn2.2	4	0.565092	0.0590966	0.118193			PaEBB1.3	Between Groups	0.74364	0.147941	0.584303	0.320073	0.0508045	0.0363335			PaEBB1.2	Between Groups	4.84456	1	4.84456	13.2332	0.0108641			PaEBB1.2	Between Groups	0.0269117	1	0.0269117	0.244145	0.642168			PaEBB1.2	Between Groups	0.00169066	1	0.00169066	0.0829293	0.783055
																Within Groups										Within Groups	2.19655	6	0.366091						Within Groups	0.551143	5	0.110229						Within Groups	0.122321	6	0.0203868
	CD	A2K 18C BUDS	N	Mean		Std. Deviation		A2K 28C BUDS	N	Mean		Std. Deviation				Total										Total	7.0411	7							Total	0.578055	6							Total	0.124011	7
			Statistic	Statistic	Std. Error	Statistic			Statistic	Statistic	Std. Error	Statistic			PaFTL2	Between Groups	0.745847	0.124209	0.845423	0.969996	0.00694535	0.0182908			PaEBB1.3	Between Groups	0.197064	1	0.197064	0.117319	0.74364			PaEBB1.3	Between Groups	3.02019	1	3.02019	2.92438	0.147941			PaEBB1.3	Between Groups	0.010533	1	0.010533	0.334058	0.584303
20.04	1	Pa Dhn23	4	1.03937	0.524342	1.04868		Pa Dhn23	4	0.3963	0.074891	0.149782				Within Groups										Within Groups	10.0783	6	1.67972						Within Groups	5.16381	5	1.03276						Within Groups	0.189183	6	0.0315305
27.04	2	Pa Dhn23	4	0.732915	0.171024	0.342049		Pa Dhn23	4	1.69313	0.141416	0.282833				Total										Total	10.2754	7							Total	8.184	6							Total	0.199716	7
04.05	3	Pa Dhn23	4	0.558195	0.107731	0.215463		Pa Dhn23	4	1.60993	0.122307	0.244614													PaFTL2	Between Groups	2.2748	1	2.2748	3.19251	0.124209			PaFTL2	Between Groups	0.00115384	1	0.00115384	0.0414382	0.845423			PaFTL2	Between Groups	0.00414041	1	0.00414041	0.00156284	0.969996
11.05	4	Pa Dhn23	4	1.09367	0.332661	0.665321		Pa Dhn23	4	1.95273	0.586291	1.17258														Within Groups	4.27526	6	0.712543						Within Groups	0.167069	6	0.0278449						Within Groups	13.2464	5	2.64929
18.05	5	Pa Dhn23	4	0.966592	0.15042	0.300841		Pa Dhn23	4	1.48997	0.171108	0.342216														Total	6.55006	7							Total	0.168223	7							Total	13.2506	6
25.05	6	Pa Dhn23	4	0.946142	0.247762	0.495524		Pa Dhn23	4	1.5069	0.235404	0.470808
	CD	A2K 18C BUDS	N	Mean		Std. Deviation		A2K 28C BUDS	N	Mean		Std. Deviation
			Statistic	Statistic	Std. Error	Statistic			Statistic	Statistic	Std. Error	Statistic
20.04	1	Pa Dhn24	4	0.697144	0.0588204	0.117641		Pa Dhn24	4	1.85219	0.21687	0.433739
27.04	2	Pa Dhn24	4	0.502441	0.060334	0.120668		Pa Dhn24	4	0.789056	0.0476412	0.0952823
04.05	3	Pa Dhn24	4	0.678256	0.0806212	0.161242		Pa Dhn24	4	1.11312	0.0897267	0.179453
11.05	4	Pa Dhn24	4	0.550425	0.0477428	0.0954856		Pa Dhn24	4	0.890095	0.0436394	0.0872788
18.05	5	Pa Dhn24	4	0.739179	0.0589239	0.117848		Pa Dhn24	4	0.699546	0.0713104	0.142621
25.05	6	Pa Dhn24	4	1.06124	0.205693	0.411386		Pa Dhn24	4	0.626411	0.0593145	0.118629
	CD	A2K 18C BUDS	N	Mean		Std. Deviation		A2K 28C BUDS	N	Mean		Std. Deviation
			Statistic	Statistic	Std. Error	Statistic			Statistic	Statistic	Std. Error	Statistic
20.04	1	Pa Dhn35	4	0.989449	0.0653177	0.130635		Pa Dhn35	4	1.77865	0.185172	0.370344
27.04	2	Pa Dhn35	4	0.24744	0.0114644	0.0229289		Pa Dhn35	4	0.533376	0.0552672	0.110534
04.05	3	Pa Dhn35	4	0.405902	0.033823	0.0676459		Pa Dhn35	4	0.623204	0.0721154	0.144231
11.05	4	Pa Dhn35	4	0.428176	0.0814814	0.162963		Pa Dhn35	4	0.539243	0.0627173	0.125435
18.05	5	Pa Dhn35	4	0.576881	0.130316	0.260632		Pa Dhn35	4	0.491734	0.0492357	0.0984713
25.05	6	Pa Dhn35	4	1.09939	0.294871	0.589743		Pa Dhn35	4	0.490668	0.0570966	0.114193
	CD	A2K 18C BUDS	N	Mean		Std. Deviation		A2K 28C BUDS	N	Mean		Std. Deviation
			Statistic	Statistic	Std. Error	Statistic			Statistic	Statistic	Std. Error	Statistic
20.04	1	Pa Dhn39	4	2.07939	0.107934	0.215868		Pa Dhn39	4	1.60498	0.326523	0.653045
27.04	2	Pa Dhn39	4	0.29708	0.0509865	0.101973		Pa Dhn39	4	0.354016	0.0281595	0.056319
04.05	3	Pa Dhn39	4	0.0363201	0.0239858	0.0479717		Pa Dhn39	4	0.268663	0.0619758	0.123952
11.05	4	Pa Dhn39	4	0.0280029	0.00808631	0.0161726		Pa Dhn39	4	0.0772628	0.0245778	0.0491557
18.05	5	Pa Dhn39	4	0.00782711	0.0028817	0.0057634		Pa Dhn39	4	0.0219701	0.00343599	0.00687199
25.05	6	Pa Dhn39	4	0.0085283	0.00541636	0.0108327		Pa Dhn39	4	0.0263747	0.00469	0.00938
	CD	A2K 18C BUDS	N	Mean		Std. Deviation		A2K 28C BUDS	N	Mean		Std. Deviation
			Statistic	Statistic	Std. Error	Statistic			Statistic	Statistic	Std. Error	Statistic
20.04	1	Pa Dhn4.3	4	0.0939439	0.0420895	0.0841791		Pa Dhn4.3	4	0.0359919	0.00356256	0.00712512
27.04	2	Pa Dhn4.3	4	2.16656	0.243267	0.486535		Pa Dhn4.3	4	1.07975	0.0701749	0.14035
04.05	3	Pa Dhn4.3	4	1.38759	0.0809014	0.161803		Pa Dhn4.3	4	1.36526	0.0596058	0.119212
11.05	4	Pa Dhn4.3	4	1.24203	0.127852	0.255705		Pa Dhn4.3	4	1.15711	0.0717651	0.14353
18.05	5	Pa Dhn4.3	4	1.78347	0.289792	0.579584		Pa Dhn4.3	4	1.12551	0.122545	0.24509
25.05	6	Pa Dhn4.3	4	1.27197	0.194367	0.388734		Pa Dhn4.3	4	1.10299	0.0837806	0.167561
	CD	A2K 18C BUDS	N	Mean		Std. Deviation		A2K 28C BUDS	N	Mean		Std. Deviation
			Statistic	Statistic	Std. Error	Statistic			Statistic	Statistic	Std. Error	Statistic
20.04	1	Pa Dhn40	4	0.219313	0.196697	0.393394		Pa Dhn40	4	0.083909	0.0355248	0.0710497
27.04	2	Pa Dhn40	4	0.420537	0.210819	0.421638		Pa Dhn40	4	3.59623	0.644896	1.28979
04.05	3	Pa Dhn40	4	0.320387	0.153905	0.307809		Pa Dhn40	4	4.48052	1.95492	3.90984
11.05	4	Pa Dhn40	4	0.777165	0.346387	0.692774		Pa Dhn40	4	2.16468	0.606693	1.21339
18.05	5	Pa Dhn40	4	0.557488	0.212309	0.424619		Pa Dhn40	4	1.12009	0.120132	0.240264
25.05	6	Pa Dhn40	4	0.402262	0.258363	0.516725		Pa Dhn40	4	1.42966	0.197512	0.395025
	CD	A2K 18C BUDS	N	Mean		Std. Deviation		A2K 28C BUDS	N	Mean		Std. Deviation
			Statistic	Statistic	Std. Error	Statistic			Statistic	Statistic	Std. Error	Statistic
20.04	1	Pa Dhn41	4	1.26852	0.0280245	0.056049		Pa Dhn41	4	1.41933	0.067787	0.135574
27.04	2	Pa Dhn41	4	0.548866	0.027653	0.0553061		Pa Dhn41	4	0.596945	0.0167199	0.0334397
04.05	3	Pa Dhn41	4	0.681079	0.023278	0.046556		Pa Dhn41	4	0.736732	0.0699655	0.139931
11.05	4	Pa Dhn41	4	0.62386	0.0240347	0.0480695		Pa Dhn41	4	0.556131	0.0336376	0.0672751
18.05	5	Pa Dhn41	4	0.672534	0.0348826	0.0697652		Pa Dhn41	4	0.659007	0.0256216	0.0512432
25.05	6	Pa Dhn41	4	0.859552	0.0676182	0.135236		Pa Dhn41	4	0.746999	0.00666501	0.01333
	CD	A2K 18C BUDS	N	Mean		Std. Deviation		A2K 28C BUDS	N	Mean		Std. Deviation
			Statistic	Statistic	Std. Error	Statistic			Statistic	Statistic	Std. Error	Statistic
20.04	1	PaEBB1.1	4	5.35259	0.565409	1.13082		PaEBB1.1	4	4.79313	0.925107	1.85021
27.04	2	PaEBB1.1	3	12.2464	7.42823	12.8661		PaEBB1.1	4	19.2218	8.89368	17.7874
04.05	3	PaEBB1.1	4	2.04185	1.18725	2.3745		PaEBB1.1	4	21.7025	1.27325	2.5465
11.05	4	PaEBB1.1	4	4.23006	1.2114	2.4228		PaEBB1.1	4	19.4899	5.71467	11.4293
18.05	5	PaEBB1.1	4	2.0167	0.918687	1.83737		PaEBB1.1	4	3.83903	0.395205	0.79041
25.05	6	PaEBB1.1	3	18.8416	14.2757	24.7262		PaEBB1.1	4	36.3787	10.7932	21.5864
	CD	A2K 18C BUDS	N	Mean		Std. Deviation		A2K 28C BUDS	N	Mean		Std. Deviation
			Statistic	Statistic	Std. Error	Statistic			Statistic	Statistic	Std. Error	Statistic
20.04	1	PaEBB1.2	4	1.16681	0.229314	0.458627		PaEBB1.2	4	2.72318	0.361194	0.722387
27.04	2	PaEBB1.2	3	1.02292	0.209044	0.362076		PaEBB1.2	4	1.14821	0.155173	0.310347
04.05	3	PaEBB1.2	4	0.272013	0.0969258	0.193852		PaEBB1.2	4	0.301088	0.0282627	0.0565254
11.05	4	PaEBB1.2	3	2.37074	0.743859	1.2884		PaEBB1.2	4	2.58862	1.07732	2.15465
18.05	5	PaEBB1.2	4	2.44255	0.836534	1.67307		PaEBB1.2	4	3.58089	0.462581	0.925161
25.05	6	PaEBB1.2	4	0.528698	0.19448	0.388959		PaEBB1.2	4	1.51179	0.259847	0.519694
	CD	A2K 18C BUDS	N	Mean		Std. Deviation		A2K 28C BUDS	N	Mean		Std. Deviation
			Statistic	Statistic	Std. Error	Statistic			Statistic	Statistic	Std. Error	Statistic
20.04	1	PaEBB1.3	4	2.85875	0.892632	1.78526		PaEBB1.3	4	2.54485	0.207535	0.415069
27.04	2	PaEBB1.3	3	0.844676	0.127015	0.219996		PaEBB1.3	4	2.172	0.649808	1.29962
04.05	3	PaEBB1.3	4	0.257173	0.11	0.219999		PaEBB1.3	4	0.329744	0.0605419	0.121084
11.05	4	PaEBB1.3	4	2.28903	0.97975	1.9595		PaEBB1.3	3	4.16454	1.48558	2.57309
18.05	5	PaEBB1.3	4	1.88706	0.623569	1.24714		PaEBB1.3	4	3.82435	0.494021	0.988041
25.05	6	PaEBB1.3	4	0.554109	0.266182	0.532363		PaEBB1.3	4	1.43388	0.191246	0.382492
	CD	A2K 18C BUDS	N	Mean		Std. Deviation		A2K 28C BUDS	N	Mean		Std. Deviation
			Statistic	Statistic	Std. Error	Statistic			Statistic	Statistic	Std. Error	Statistic
20.04	1	PaFTL2	4	0.470219	0.104588	0.209177		PaFTL2	4	0.555213	0.227509	0.455017
27.04	2	PaFTL2	4	0.405599	0.115984	0.231968		PaFTL2	4	1.47209	0.585508	1.17102
04.05	3	PaFTL2	4	0.220471	0.107057	0.214114		PaFTL2	4	0.196452	0.0496109	0.0992217
11.05	4	PaFTL2	3	2.31011	0.852779	1.47706		PaFTL2	4	2.26096	0.860381	1.72076
18.05	5	PaFTL2	4	1.57359	0.502557	1.00511		PaFTL2	4	4.72804	0.602206	1.20441
25.05	6	PaFTL2	4	0.578521	0.248519	0.497038		PaFTL2	4	1.66625	0.229839	0.459678

## Sheet: TUKEY´S COLL DATES BUDS 18º
MEDIA COMPARISON BETWEEN COLLECTION DATES; BUDS 18º
/POSTHOC=TUKEY ALPHA(0.05).
ANOVA: BUDS 18º; DIFFERENCES BETWEEN COLLECTION DATES
		Sum of Squares	df	Mean Square	F	Sig.
Pa Dhn1	Between Groups	5.30316	5	1.06063	14.7443	7.95812e-06
	Within Groups	1.29483	18	0.071935
	Total	6.59799	23
Pa Dhn13	Between Groups	2.84873	5	0.569746	3.94409	0.0136683
	Within Groups	2.6002	18	0.144456
	Total	5.44893	23
Pa Dhn2.2	Between Groups	3.52238	5	0.704476	12.1138	3.03399e-05
	Within Groups	1.04679	18	0.0581551
	Total	4.56917	23
Pa Dhn23	Between Groups	0.830324	5	0.166065	0.487981	0.780847
	Within Groups	6.12558	18	0.34031
	Total	6.9559	23
Pa Dhn24	Between Groups	0.775096	5	0.155019	3.7711	0.0164003
	Within Groups	0.739929	18	0.0411072
	Total	1.51502	23
Pa Dhn35	Between Groups	2.35791	5	0.471581	6.09213	0.00180473
	Within Groups	1.39335	18	0.0774083
	Total	3.75126	23
Pa Dhn39	Between Groups	13.6324	5	2.72648	273.968	2.51693e-16
	Within Groups	0.179132	18	0.00995181
	Total	13.8115	23
Pa Dhn4.3	Between Groups	9.79008	5	1.95802	14.2852	9.91509e-06
	Within Groups	2.4672	18	0.137066
	Total	12.2573	23
Pa Dhn40	Between Groups	0.767008	5	0.153402	0.679507	0.644651
	Within Groups	4.06358	18	0.225754
	Total	4.83059	23
Pa Dhn41	Between Groups	1.37602	5	0.275205	48.8032	7.63939e-10
	Within Groups	0.101503	18	0.00563907
	Total	1.47753	23
Pa Dhn 6	Between Groups	1.21796	5	0.243592	1.46695	0.249209
	Within Groups	2.98896	18	0.166054
	Total	4.20693	23
Pa Dhn 9	Between Groups	4.70233	5	0.940465	17.9024	1.99582e-06
	Within Groups	0.945591	18	0.0525329
	Total	5.64792	23
Pa EBB1.1	Between Groups	444.767	5	88.9535	0.808233	0.558767
	Within Groups	1981.07	18	110.059
	Total	2425.83	23
Pa EBB1.2	Between Groups	13.4733	5	2.69466	2.66838	0.056542
	Within Groups	18.1773	18	1.00985
	Total	31.6506	23
Pa EBB1.3	Between Groups	23.0544	5	4.61087	3.03194	0.0370479
	Within Groups	27.3738	18	1.52077
	Total	50.4282	23
Pa FTL2	Between Groups	11.7309	5	2.34618	4.65647	0.00735565
	Within Groups	8.56552	17	0.503854
	Total	20.2964	22
Post Hoc Tests
Multiple Comparisons
Tukey HSD
Dependent Variable	(I) Date	(J) Date	Mean Difference (I-J)	Std. Error	Sig.	95% Confidence Interval
						Lower Bound	Upper Bound
Pa Dhn1	1	2	1,025533*	0.189651	0.000475421	0.422816	1.62825
		3	1,286202*	0.189651	3.04379e-05	0.683485	1.88892
		4	1,279547*	0.189651	3.25609e-05	0.67683	1.88226
		5	1,244575*	0.189651	4.65241e-05	0.641857	1.84729
		6	1,331563*	0.189651	1.93012e-05	0.728846	1.93428
	2	1	-1,025533*	0.189651	0.000475421	-1.62825	-0.422816
		3	0.260668	0.189651	0.74096	-0.342049	0.863386
		4	0.254014	0.189651	0.76027	-0.348703	0.856731
		5	0.219041	0.189651	0.851764	-0.383676	0.821759
		6	0.30603	0.189651	0.600581	-0.296687	0.908747
	3	1	-1,286202*	0.189651	3.04379e-05	-1.88892	-0.683485
		2	-0.260668	0.189651	0.74096	-0.863386	0.342049
		4	-0.00665443	0.189651	1	-0.609372	0.596063
		5	-0.0416271	0.189651	0.999916	-0.644344	0.56109
		6	0.0453615	0.189651	0.999872	-0.557356	0.648079
	4	1	-1,279547*	0.189651	3.25609e-05	-1.88226	-0.67683
		2	-0.254014	0.189651	0.76027	-0.856731	0.348703
		3	0.00665443	0.189651	1	-0.596063	0.609372
		5	-0.0349727	0.189651	0.999965	-0.63769	0.567745
		6	0.0520159	0.189651	0.99975	-0.550701	0.654733
	5	1	-1,244575*	0.189651	4.65241e-05	-1.84729	-0.641857
		2	-0.219041	0.189651	0.851764	-0.821759	0.383676
		3	0.0416271	0.189651	0.999916	-0.56109	0.644344
		4	0.0349727	0.189651	0.999965	-0.567745	0.63769
		6	0.0869886	0.189651	0.997019	-0.515729	0.689706
	6	1	-1,331563*	0.189651	1.93012e-05	-1.93428	-0.728846
		2	-0.30603	0.189651	0.600581	-0.908747	0.296687
		3	-0.0453615	0.189651	0.999872	-0.648079	0.557356
		4	-0.0520159	0.189651	0.99975	-0.654733	0.550701
		5	-0.0869886	0.189651	0.997019	-0.689706	0.515729
Pa Dhn13	1	2	-0.683517	0.268752	0.163241	-1.53762	0.170588
		3	-1,111956*	0.268752	0.00690199	-1.96606	-0.257852
		4	-0.725431	0.268752	0.123974	-1.57954	0.128673
		5	-0.557262	0.268752	0.342973	-1.41137	0.296842
		6	-0.332569	0.268752	0.813168	-1.18667	0.521535
	2	1	0.683517	0.268752	0.163241	-0.170588	1.53762
		3	-0.42844	0.268752	0.612294	-1.28254	0.425665
		4	-0.0419144	0.268752	0.999985	-0.896019	0.81219
		5	0.126255	0.268752	0.996664	-0.727849	0.980359
		6	0.350947	0.268752	0.778238	-0.503157	1.20505
	3	1	1,111956*	0.268752	0.00690199	0.257852	1.96606
		2	0.42844	0.268752	0.612294	-0.425665	1.28254
		4	0.386525	0.268752	0.704744	-0.467579	1.24063
		5	0.554694	0.268752	0.347634	-0.29941	1.4088
		6	0.779387	0.268752	0.0855889	-0.0747174	1.63349
	4	1	0.725431	0.268752	0.123974	-0.128673	1.57954
		2	0.0419144	0.268752	0.999985	-0.81219	0.896019
		3	-0.386525	0.268752	0.704744	-1.24063	0.467579
		5	0.168169	0.268752	0.987541	-0.685935	1.02227
		6	0.392862	0.268752	0.691048	-0.461243	1.24697
	5	1	0.557262	0.268752	0.342973	-0.296842	1.41137
		2	-0.126255	0.268752	0.996664	-0.980359	0.727849
		3	-0.554694	0.268752	0.347634	-1.4088	0.29941
		4	-0.168169	0.268752	0.987541	-1.02227	0.685935
		6	0.224692	0.268752	0.9566	-0.629412	1.0788
	6	1	0.332569	0.268752	0.813168	-0.521535	1.18667
		2	-0.350947	0.268752	0.778238	-1.20505	0.503157
		3	-0.779387	0.268752	0.0855889	-1.63349	0.0747174
		4	-0.392862	0.268752	0.691048	-1.24697	0.461243
		5	-0.224692	0.268752	0.9566	-1.0788	0.629412
Pa Dhn2.2	1	2	1,065833*	0.170521	8.58986e-05	0.52391	1.60776
		3	1,081235*	0.170521	7.18411e-05	0.539312	1.62316
		4	,995927*	0.170521	0.000195583	0.454004	1.53785
		5	1,018148*	0.170521	0.000150266	0.476226	1.56007
		6	,942059*	0.170521	0.000373239	0.400136	1.48398
	2	1	-1,065833*	0.170521	8.58986e-05	-1.60776	-0.52391
		3	0.0154024	0.170521	0.999999	-0.52652	0.557325
		4	-0.0699057	0.170521	0.99825	-0.611828	0.472017
		5	-0.0476844	0.170521	0.999725	-0.589607	0.494238
		6	-0.123774	0.170521	0.976074	-0.665696	0.418149
	3	1	-1,081235*	0.170521	7.18411e-05	-1.62316	-0.539312
		2	-0.0154024	0.170521	0.999999	-0.557325	0.52652
		4	-0.0853081	0.170521	0.995523	-0.627231	0.456615
		5	-0.0630868	0.170521	0.998929	-0.60501	0.478836
		6	-0.139176	0.170521	0.960703	-0.681099	0.402747
	4	1	-,995927*	0.170521	0.000195583	-1.53785	-0.454004
		2	0.0699057	0.170521	0.99825	-0.472017	0.611828
		3	0.0853081	0.170521	0.995523	-0.456615	0.627231
		5	0.0222213	0.170521	0.999994	-0.519701	0.564144
		6	-0.053868	0.170521	0.999501	-0.595791	0.488055
	5	1	-1,018148*	0.170521	0.000150266	-1.56007	-0.476226
		2	0.0476844	0.170521	0.999725	-0.494238	0.589607
		3	0.0630868	0.170521	0.998929	-0.478836	0.60501
		4	-0.0222213	0.170521	0.999994	-0.564144	0.519701
		6	-0.0760893	0.170521	0.997382	-0.618012	0.465833
	6	1	-,942059*	0.170521	0.000373239	-1.48398	-0.400136
		2	0.123774	0.170521	0.976074	-0.418149	0.665696
		3	0.139176	0.170521	0.960703	-0.402747	0.681099
		4	0.053868	0.170521	0.999501	-0.488055	0.595791
		5	0.0760893	0.170521	0.997382	-0.465833	0.618012
Pa Dhn23	1	2	0.306455	0.412498	0.973562	-1.00448	1.61739
		3	0.481174	0.412498	0.84663	-0.82976	1.79211
		4	-0.0543045	0.412498	0.999993	-1.36524	1.25663
		5	0.0727781	0.412498	0.999972	-1.23816	1.38371
		6	0.0932271	0.412498	0.999903	-1.21771	1.40416
	2	1	-0.306455	0.412498	0.973562	-1.61739	1.00448
		3	0.174719	0.412498	0.997955	-1.13622	1.48565
		4	-0.360759	0.412498	0.947868	-1.67169	0.950175
		5	-0.233677	0.412498	0.992055	-1.54461	1.07726
		6	-0.213228	0.412498	0.994788	-1.52416	1.09771
	3	1	-0.481174	0.412498	0.84663	-1.79211	0.82976
		2	-0.174719	0.412498	0.997955	-1.48565	1.13622
		4	-0.535479	0.412498	0.782292	-1.84641	0.775456
		5	-0.408396	0.412498	0.915233	-1.71933	0.902538
		6	-0.387947	0.412498	0.930446	-1.69888	0.922987
	4	1	0.0543045	0.412498	0.999993	-1.25663	1.36524
		2	0.360759	0.412498	0.947868	-0.950175	1.67169
		3	0.535479	0.412498	0.782292	-0.775456	1.84641
		5	0.127083	0.412498	0.999559	-1.18385	1.43802
		6	0.147532	0.412498	0.99909	-1.1634	1.45847
	5	1	-0.0727781	0.412498	0.999972	-1.38371	1.23816
		2	0.233677	0.412498	0.992055	-1.07726	1.54461
		3	0.408396	0.412498	0.915233	-0.902538	1.71933
		4	-0.127083	0.412498	0.999559	-1.43802	1.18385
		6	0.020449	0.412498	1	-1.29049	1.33138
	6	1	-0.0932271	0.412498	0.999903	-1.40416	1.21771
		2	0.213228	0.412498	0.994788	-1.09771	1.52416
		3	0.387947	0.412498	0.930446	-0.922987	1.69888
		4	-0.147532	0.412498	0.99909	-1.45847	1.1634
		5	-0.020449	0.412498	1	-1.33138	1.29049
Pa Dhn24	1	2	0.194703	0.143365	0.75003	-0.260916	0.650323
		3	0.0188878	0.143365	0.999993	-0.436732	0.474507
		4	0.146719	0.143365	0.903979	-0.3089	0.602339
		5	-0.0420351	0.143365	0.999653	-0.497655	0.413585
		6	-0.364094	0.143365	0.164278	-0.819713	0.091526
	2	1	-0.194703	0.143365	0.75003	-0.650323	0.260916
		3	-0.175816	0.143365	0.818604	-0.631435	0.279804
		4	-0.0479841	0.143365	0.99934	-0.503604	0.407636
		5	-0.236739	0.143365	0.577934	-0.692358	0.218881
		6	-,558797*	0.143365	0.0114415	-1.01442	-0.103177
	3	1	-0.0188878	0.143365	0.999993	-0.474507	0.436732
		2	0.175816	0.143365	0.818604	-0.279804	0.631435
		4	0.127832	0.143365	0.943657	-0.327788	0.583451
		5	-0.060923	0.143365	0.997923	-0.516543	0.394697
		6	-0.382981	0.143365	0.13034	-0.838601	0.0726382
	4	1	-0.146719	0.143365	0.903979	-0.602339	0.3089
		2	0.0479841	0.143365	0.99934	-0.407636	0.503604
		3	-0.127832	0.143365	0.943657	-0.583451	0.327788
		5	-0.188754	0.143365	0.772528	-0.644374	0.266865
		6	-,510813*	0.143365	0.0229634	-0.966433	-0.0551934
	5	1	0.0420351	0.143365	0.999653	-0.413585	0.497655
		2	0.236739	0.143365	0.577934	-0.218881	0.692358
		3	0.060923	0.143365	0.997923	-0.394697	0.516543
		4	0.188754	0.143365	0.772528	-0.266865	0.644374
		6	-0.322059	0.143365	0.265464	-0.777678	0.133561
	6	1	0.364094	0.143365	0.164278	-0.091526	0.819713
		2	,558797*	0.143365	0.0114415	0.103177	1.01442
		3	0.382981	0.143365	0.13034	-0.0726382	0.838601
		4	,510813*	0.143365	0.0229634	0.0551934	0.966433
		5	0.322059	0.143365	0.265464	-0.133561	0.777678
Pa Dhn35	1	2	,742009*	0.196734	0.0148979	0.116783	1.36724
		3	0.583547	0.196734	0.0754875	-0.041679	1.20877
		4	0.561273	0.196734	0.0934937	-0.0639537	1.1865
		5	0.412568	0.196734	0.331636	-0.212659	1.03779
		6	-0.109939	0.196734	0.992535	-0.735165	0.515287
	2	1	-,742009*	0.196734	0.0148979	-1.36724	-0.116783
		3	-0.158462	0.196734	0.962803	-0.783688	0.466765
		4	-0.180737	0.196734	0.936558	-0.805963	0.44449
		5	-0.329441	0.196734	0.563974	-0.954668	0.295785
		6	-,851948*	0.196734	0.00458637	-1.47717	-0.226722
	3	1	-0.583547	0.196734	0.0754875	-1.20877	0.041679
		2	0.158462	0.196734	0.962803	-0.466765	0.783688
		4	-0.0222747	0.196734	0.999997	-0.647501	0.602952
		5	-0.170979	0.196734	0.949174	-0.796206	0.454247
		6	-,693486*	0.196734	0.0248303	-1.31871	-0.0682599
	4	1	-0.561273	0.196734	0.0934937	-1.1865	0.0639537
		2	0.180737	0.196734	0.936558	-0.44449	0.805963
		3	0.0222747	0.196734	0.999997	-0.602952	0.647501
		5	-0.148705	0.196734	0.971539	-0.773931	0.476522
		6	-,671212*	0.196734	0.0312903	-1.29644	-0.0459852
	5	1	-0.412568	0.196734	0.331636	-1.03779	0.212659
		2	0.329441	0.196734	0.563974	-0.295785	0.954668
		3	0.170979	0.196734	0.949174	-0.454247	0.796206
		4	0.148705	0.196734	0.971539	-0.476522	0.773931
		6	-0.522507	0.196734	0.133987	-1.14773	0.10272
	6	1	0.109939	0.196734	0.992535	-0.515287	0.735165
		2	,851948*	0.196734	0.00458637	0.226722	1.47717
		3	,693486*	0.196734	0.0248303	0.0682599	1.31871
		4	,671212*	0.196734	0.0312903	0.0459852	1.29644
		5	0.522507	0.196734	0.133987	-0.10272	1.14773
Pa Dhn39	1	2	1,782311*	0.0705401	1.12033e-12	1.55813	2.00649
		3	2,043072*	0.0705401	1.10956e-12	1.81889	2.26725
		4	2,051389*	0.0705401	1.10956e-12	1.82721	2.27557
		5	2,071565*	0.0705401	1.10945e-12	1.84739	2.29574
		6	2,070863*	0.0705401	1.10945e-12	1.84668	2.29504
	2	1	-1,782311*	0.0705401	1.12033e-12	-2.00649	-1.55813
		3	,260760*	0.0705401	0.0174175	0.0365813	0.484939
		4	,269077*	0.0705401	0.0136208	0.0448986	0.493256
		5	,289253*	0.0705401	0.00746234	0.0650743	0.513432
		6	,288552*	0.0705401	0.00762073	0.0643731	0.512731
	3	1	-2,043072*	0.0705401	1.10956e-12	-2.26725	-1.81889
		2	-,260760*	0.0705401	0.0174175	-0.484939	-0.0365813
		4	0.00831728	0.0705401	0.999996	-0.215862	0.232496
		5	0.028493	0.0705401	0.998369	-0.195686	0.252672
		6	0.0277918	0.0705401	0.998552	-0.196387	0.251971
	4	1	-2,051389*	0.0705401	1.10956e-12	-2.27557	-1.82721
		2	-,269077*	0.0705401	0.0136208	-0.493256	-0.0448986
		3	-0.00831728	0.0705401	0.999996	-0.232496	0.215862
		5	0.0201758	0.0705401	0.999693	-0.204003	0.244355
		6	0.0194746	0.0705401	0.999742	-0.204704	0.243653
	5	1	-2,071565*	0.0705401	1.10945e-12	-2.29574	-1.84739
		2	-,289253*	0.0705401	0.00746234	-0.513432	-0.0650743
		3	-0.028493	0.0705401	0.998369	-0.252672	0.195686
		4	-0.0201758	0.0705401	0.999693	-0.244355	0.204003
		6	-0.000701186	0.0705401	1	-0.22488	0.223478
	6	1	-2,070863*	0.0705401	1.10945e-12	-2.29504	-1.84668
		2	-,288552*	0.0705401	0.00762073	-0.512731	-0.0643731
		3	-0.0277918	0.0705401	0.998552	-0.251971	0.196387
		4	-0.0194746	0.0705401	0.999742	-0.243653	0.204704
		5	0.000701186	0.0705401	1	-0.223478	0.22488
Pa Dhn4.3	1	2	-2,072613*	0.261789	3.73598e-06	-2.90459	-1.24064
		3	-1,293649*	0.261789	0.00125858	-2.12562	-0.461676
		4	-1,148084*	0.261789	0.00408089	-1.98006	-0.316111
		5	-1,689523*	0.261789	5.75258e-05	-2.5215	-0.85755
		6	-1,178021*	0.261789	0.00320218	-2.00999	-0.346048
	2	1	2,072613*	0.261789	3.73598e-06	1.24064	2.90459
		3	0.778963	0.261789	0.0741481	-0.0530098	1.61094
		4	,924528*	0.261789	0.0244969	0.0925552	1.7565
		5	0.38309	0.261789	0.690138	-0.448883	1.21506
		6	,894591*	0.261789	0.0309457	0.0626181	1.72656
	3	1	1,293649*	0.261789	0.00125858	0.461676	2.12562
		2	-0.778963	0.261789	0.0741481	-1.61094	0.0530098
		4	0.145565	0.261789	0.992704	-0.686408	0.977538
		5	-0.395873	0.261789	0.661363	-1.22785	0.4361
		6	0.115628	0.261789	0.997506	-0.716345	0.947601
	4	1	1,148084*	0.261789	0.00408089	0.316111	1.98006
		2	-,924528*	0.261789	0.0244969	-1.7565	-0.0925552
		3	-0.145565	0.261789	0.992704	-0.977538	0.686408
		5	-0.541438	0.261789	0.345548	-1.37341	0.290535
		6	-0.0299371	0.261789	0.999997	-0.86191	0.802036
	5	1	1,689523*	0.261789	5.75258e-05	0.85755	2.5215
		2	-0.38309	0.261789	0.690138	-1.21506	0.448883
		3	0.395873	0.261789	0.661363	-0.4361	1.22785
		4	0.541438	0.261789	0.345548	-0.290535	1.37341
		6	0.511501	0.261789	0.403998	-0.320472	1.34347
	6	1	1,178021*	0.261789	0.00320218	0.346048	2.00999
		2	-,894591*	0.261789	0.0309457	-1.72656	-0.0626181
		3	-0.115628	0.261789	0.997506	-0.947601	0.716345
		4	0.0299371	0.261789	0.999997	-0.802036	0.86191
		5	-0.511501	0.261789	0.403998	-1.34347	0.320472
Pa Dhn40	1	2	-0.201224	0.335972	0.989769	-1.26895	0.866507
		3	-0.101074	0.335972	0.999607	-1.16881	0.966656
		4	-0.557852	0.335972	0.572459	-1.62558	0.509879
		5	-0.338175	0.335972	0.909765	-1.40591	0.729555
		6	-0.182949	0.335972	0.993372	-1.25068	0.884781
	2	1	0.201224	0.335972	0.989769	-0.866507	1.26895
		3	0.10015	0.335972	0.999624	-0.967581	1.16788
		4	-0.356628	0.335972	0.890126	-1.42436	0.711103
		5	-0.136951	0.335972	0.998296	-1.20468	0.930779
		6	0.0182745	0.335972	1	-1.04946	1.08601
	3	1	0.101074	0.335972	0.999607	-0.966656	1.16881
		2	-0.10015	0.335972	0.999624	-1.16788	0.967581
		4	-0.456777	0.335972	0.749216	-1.52451	0.610953
		5	-0.237101	0.335972	0.978817	-1.30483	0.83063
		6	-0.0818752	0.335972	0.99986	-1.14961	0.985856
	4	1	0.557852	0.335972	0.572459	-0.509879	1.62558
		2	0.356628	0.335972	0.890126	-0.711103	1.42436
		3	0.456777	0.335972	0.749216	-0.610953	1.52451
		5	0.219676	0.335972	0.984847	-0.848054	1.28741
		6	0.374902	0.335972	0.86854	-0.692829	1.44263
	5	1	0.338175	0.335972	0.909765	-0.729555	1.40591
		2	0.136951	0.335972	0.998296	-0.930779	1.20468
		3	0.237101	0.335972	0.978817	-0.83063	1.30483
		4	-0.219676	0.335972	0.984847	-1.28741	0.848054
		6	0.155226	0.335972	0.996915	-0.912505	1.22296
	6	1	0.182949	0.335972	0.993372	-0.884781	1.25068
		2	-0.0182745	0.335972	1	-1.08601	1.04946
		3	0.0818752	0.335972	0.99986	-0.985856	1.14961
		4	-0.374902	0.335972	0.86854	-1.44263	0.692829
		5	-0.155226	0.335972	0.996915	-1.22296	0.912505
Pa Dhn41	1	2	,719652*	0.0530993	9.49389e-10	0.550901	0.888404
		3	,587439*	0.0530993	2.49698e-08	0.418687	0.75619
		4	,644658*	0.0530993	5.68418e-09	0.475906	0.813409
		5	,595984*	0.0530993	1.98821e-08	0.427233	0.764736
		6	,408966*	0.0530993	5.49144e-06	0.240214	0.577717
	2	1	-,719652*	0.0530993	9.49389e-10	-0.888404	-0.550901
		3	-0.132213	0.0530993	0.17884	-0.300965	0.0365381
		4	-0.0749942	0.0530993	0.719603	-0.243746	0.0937573
		5	-0.123668	0.0530993	0.23316	-0.292419	0.0450835
		6	-,310686*	0.0530993	0.000191439	-0.479438	-0.141935
	3	1	-,587439*	0.0530993	2.49698e-08	-0.75619	-0.418687
		2	0.132213	0.0530993	0.17884	-0.0365381	0.300965
		4	0.0572192	0.0530993	0.883951	-0.111532	0.225971
		5	0.00854549	0.0530993	0.999982	-0.160206	0.177297
		6	-,178473*	0.0530993	0.0346735	-0.347224	-0.00972126
	4	1	-,644658*	0.0530993	5.68418e-09	-0.813409	-0.475906
		2	0.0749942	0.0530993	0.719603	-0.0937573	0.243746
		3	-0.0572192	0.0530993	0.883951	-0.225971	0.111532
		5	-0.0486737	0.0530993	0.93711	-0.217425	0.120078
		6	-,235692*	0.0530993	0.00364585	-0.404443	-0.0669405
	5	1	-,595984*	0.0530993	1.98821e-08	-0.764736	-0.427233
		2	0.123668	0.0530993	0.23316	-0.0450835	0.292419
		3	-0.00854549	0.0530993	0.999982	-0.177297	0.160206
		4	0.0486737	0.0530993	0.93711	-0.120078	0.217425
		6	-,187018*	0.0530993	0.0249813	-0.35577	-0.0182667
	6	1	-,408966*	0.0530993	5.49144e-06	-0.577717	-0.240214
		2	,310686*	0.0530993	0.000191439	0.141935	0.479438
		3	,178473*	0.0530993	0.0346735	0.00972126	0.347224
		4	,235692*	0.0530993	0.00364585	0.0669405	0.404443
		5	,187018*	0.0530993	0.0249813	0.0182667	0.35577
Pa Dhn 6	1	2	-0.268362	0.288144	0.93305	-1.18409	0.647369
		3	0.293899	0.288144	0.905172	-0.621832	1.20963
		4	0.296314	0.288144	0.902235	-0.619417	1.21204
		5	0.239074	0.288144	0.957941	-0.676657	1.15481
		6	0.389453	0.288144	0.753603	-0.526278	1.30518
	2	1	0.268362	0.288144	0.93305	-0.647369	1.18409
		3	0.562261	0.288144	0.405358	-0.35347	1.47799
		4	0.564676	0.288144	0.400896	-0.351055	1.48041
		5	0.507436	0.288144	0.51257	-0.408294	1.42317
		6	0.657815	0.288144	0.250799	-0.257916	1.57355
	3	1	-0.293899	0.288144	0.905172	-1.20963	0.621832
		2	-0.562261	0.288144	0.405358	-1.47799	0.35347
		4	0.00241501	0.288144	1	-0.913316	0.918146
		5	-0.0548245	0.288144	0.999959	-0.970555	0.860906
		6	0.0955541	0.288144	0.999369	-0.820177	1.01128
	4	1	-0.296314	0.288144	0.902235	-1.21204	0.619417
		2	-0.564676	0.288144	0.400896	-1.48041	0.351055
		3	-0.00241501	0.288144	1	-0.918146	0.913316
		5	-0.0572396	0.288144	0.999949	-0.97297	0.858491
		6	0.0931391	0.288144	0.999442	-0.822592	1.00887
	5	1	-0.239074	0.288144	0.957941	-1.15481	0.676657
		2	-0.507436	0.288144	0.51257	-1.42317	0.408294
		3	0.0548245	0.288144	0.999959	-0.860906	0.970555
		4	0.0572396	0.288144	0.999949	-0.858491	0.97297
		6	0.150379	0.288144	0.994551	-0.765352	1.06611
	6	1	-0.389453	0.288144	0.753603	-1.30518	0.526278
		2	-0.657815	0.288144	0.250799	-1.57355	0.257916
		3	-0.0955541	0.288144	0.999369	-1.01128	0.820177
		4	-0.0931391	0.288144	0.999442	-1.00887	0.822592
		5	-0.150379	0.288144	0.994551	-1.06611	0.765352
Pa Dhn 9	1	2	,890805*	0.162069	0.000395538	0.375743	1.40587
		3	1,119892*	0.162069	2.38309e-05	0.604831	1.63495
		4	1,254156*	0.162069	5.14213e-06	0.739095	1.76922
		5	1,279943*	0.162069	3.86854e-06	0.764881	1.795
		6	1,148365*	0.162069	1.70906e-05	0.633303	1.66343
	2	1	-,890805*	0.162069	0.000395538	-1.40587	-0.375743
		3	0.229087	0.162069	0.718931	-0.285974	0.744149
		4	0.363352	0.162069	0.267299	-0.15171	0.878413
		5	0.389138	0.162069	0.207447	-0.125923	0.9042
		6	0.25756	0.162069	0.615291	-0.257502	0.772621
	3	1	-1,119892*	0.162069	2.38309e-05	-1.63495	-0.604831
		2	-0.229087	0.162069	0.718931	-0.744149	0.285974
		4	0.134264	0.162069	0.958205	-0.380797	0.649326
		5	0.160051	0.162069	0.916047	-0.355011	0.675112
		6	0.0284723	0.162069	0.999972	-0.486589	0.543534
	4	1	-1,254156*	0.162069	5.14213e-06	-1.76922	-0.739095
		2	-0.363352	0.162069	0.267299	-0.878413	0.15171
		3	-0.134264	0.162069	0.958205	-0.649326	0.380797
		5	0.0257866	0.162069	0.999983	-0.489275	0.540848
		6	-0.105792	0.162069	0.98496	-0.620853	0.40927
	5	1	-1,279943*	0.162069	3.86854e-06	-1.795	-0.764881
		2	-0.389138	0.162069	0.207447	-0.9042	0.125923
		3	-0.160051	0.162069	0.916047	-0.675112	0.355011
		4	-0.0257866	0.162069	0.999983	-0.540848	0.489275
		6	-0.131579	0.162069	0.961558	-0.64664	0.383483
	6	1	-1,148365*	0.162069	1.70906e-05	-1.66343	-0.633303
		2	-0.25756	0.162069	0.615291	-0.772621	0.257502
		3	-0.0284723	0.162069	0.999972	-0.543534	0.486589
		4	0.105792	0.162069	0.98496	-0.40927	0.620853
		5	0.131579	0.162069	0.961558	-0.383483	0.64664
Pa EBB1.1	1	2	-3.83223	7.41819	0.994803	-27.4075	19.7431
		3	3.31074	7.41819	0.99738	-20.2645	26.886
		4	1.12253	7.41819	0.999987	-22.4528	24.6978
		5	3.33589	7.41819	0.997285	-20.2394	26.9112
		6	-8.77859	7.41819	0.838942	-32.3539	14.7967
	2	1	3.83223	7.41819	0.994803	-19.7431	27.4075
		3	7.14297	7.41819	0.923792	-16.4323	30.7182
		4	4.95475	7.41819	0.983353	-18.6205	28.53
		5	7.16812	7.41819	0.922754	-16.4072	30.7434
		6	-4.94636	7.41819	0.983477	-28.5216	18.6289
	3	1	-3.31074	7.41819	0.99738	-26.886	20.2645
		2	-7.14297	7.41819	0.923792	-30.7182	16.4323
		4	-2.18822	7.41819	0.999643	-25.7635	21.3871
		5	0.0251488	7.41819	1	-23.5501	23.6004
		6	-12.0893	7.41819	0.590929	-35.6646	11.4859
	4	1	-1.12253	7.41819	0.999987	-24.6978	22.4528
		2	-4.95475	7.41819	0.983353	-28.53	18.6205
		3	2.18822	7.41819	0.999643	-21.3871	25.7635
		5	2.21336	7.41819	0.999622	-21.3619	25.7886
		6	-9.90111	7.41819	0.762801	-33.4764	13.6742
	5	1	-3.33589	7.41819	0.997285	-26.9112	20.2394
		2	-7.16812	7.41819	0.922754	-30.7434	16.4072
		3	-0.0251488	7.41819	1	-23.6004	23.5501
		4	-2.21336	7.41819	0.999622	-25.7886	21.3619
		6	-12.1145	7.41819	0.58889	-35.6898	11.4608
	6	1	8.77859	7.41819	0.838942	-14.7967	32.3539
		2	4.94636	7.41819	0.983477	-18.6289	28.5216
		3	12.0893	7.41819	0.590929	-11.4859	35.6646
		4	9.90111	7.41819	0.762801	-13.6742	33.4764
		5	12.1145	7.41819	0.58889	-11.4608	35.6898
Pa EBB1.2	1	2	0.39962	0.710581	0.992315	-1.85863	2.65787
		3	0.894797	0.710581	0.802305	-1.36345	3.15305
		4	-0.611244	0.710581	0.951248	-2.8695	1.64701
		5	-1.27574	0.710581	0.492538	-3.53399	0.982512
		6	0.638112	0.710581	0.942034	-1.62014	2.89636
	2	1	-0.39962	0.710581	0.992315	-2.65787	1.85863
		3	0.495177	0.710581	0.979949	-1.76307	2.75343
		4	-1.01086	0.710581	0.713742	-3.26912	1.24739
		5	-1.67536	0.710581	0.222632	-3.93361	0.582892
		6	0.238492	0.710581	0.999331	-2.01976	2.49674
	3	1	-0.894797	0.710581	0.802305	-3.15305	1.36345
		2	-0.495177	0.710581	0.979949	-2.75343	1.76307
		4	-1.50604	0.710581	0.321101	-3.76429	0.75221
		5	-2.17054	0.710581	0.0636729	-4.42879	0.0877149
		6	-0.256685	0.710581	0.999046	-2.51494	2.00157
	4	1	0.611244	0.710581	0.951248	-1.64701	2.8695
		2	1.01086	0.710581	0.713742	-1.24739	3.26912
		3	1.50604	0.710581	0.321101	-0.75221	3.76429
		5	-0.664495	0.710581	0.931975	-2.92275	1.59376
		6	1.24936	0.710581	0.514237	-1.0089	3.50761
	5	1	1.27574	0.710581	0.492538	-0.982512	3.53399
		2	1.67536	0.710581	0.222632	-0.582892	3.93361
		3	2.17054	0.710581	0.0636729	-0.0877149	4.42879
		4	0.664495	0.710581	0.931975	-1.59376	2.92275
		6	1.91385	0.710581	0.125297	-0.3444	4.1721
	6	1	-0.638112	0.710581	0.942034	-2.89636	1.62014
		2	-0.238492	0.710581	0.999331	-2.49674	2.01976
		3	0.256685	0.710581	0.999046	-2.00157	2.51494
		4	-1.24936	0.710581	0.514237	-3.50761	1.0089
		5	-1.91385	0.710581	0.125297	-4.1721	0.3444
Pa EBB1.3	1	2	2.22524	0.872	0.160839	-0.546006	4.99649
		3	2.60157	0.872	0.073033	-0.169671	5.37282
		4	0.569715	0.872	0.9849	-2.20153	3.34096
		5	0.971689	0.872	0.869184	-1.79956	3.74294
		6	2.30464	0.872	0.137115	-0.466607	5.07588
	2	1	-2.22524	0.872	0.160839	-4.99649	0.546006
		3	0.376334	0.872	0.997765	-2.39491	3.14758
		4	-1.65552	0.872	0.434026	-4.42677	1.11572
		5	-1.25355	0.872	0.705126	-4.0248	1.51769
		6	0.0793985	0.872	0.999999	-2.69185	2.85064
	3	1	-2.60157	0.872	0.073033	-5.37282	0.169671
		2	-0.376334	0.872	0.997765	-3.14758	2.39491
		4	-2.03186	0.872	0.232742	-4.80311	0.739387
		5	-1.62989	0.872	0.45039	-4.40113	1.14136
		6	-0.296936	0.872	0.999282	-3.06818	2.47431
	4	1	-0.569715	0.872	0.9849	-3.34096	2.20153
		2	1.65552	0.872	0.434026	-1.11572	4.42677
		3	2.03186	0.872	0.232742	-0.739387	4.80311
		5	0.401974	0.872	0.996948	-2.36927	3.17322
		6	1.73492	0.872	0.385194	-1.03632	4.50617
	5	1	-0.971689	0.872	0.869184	-3.74294	1.79956
		2	1.25355	0.872	0.705126	-1.51769	4.0248
		3	1.62989	0.872	0.45039	-1.14136	4.40113
		4	-0.401974	0.872	0.996948	-3.17322	2.36927
		6	1.33295	0.872	0.65159	-1.4383	4.1042
	6	1	-2.30464	0.872	0.137115	-5.07588	0.466607
		2	-0.0793985	0.872	0.999999	-2.85064	2.69185
		3	0.296936	0.872	0.999282	-2.47431	3.06818
		4	-1.73492	0.872	0.385194	-4.50617	1.03632
		5	-1.33295	0.872	0.65159	-4.1042	1.4383
Pa FTL2	1	2	0.0646199	0.501923	0.999994	-1.54089	1.67012
		3	0.249748	0.501923	0.995597	-1.35576	1.85525
		4	-1,839889*	0.542139	0.0341199	-3.57403	-0.105746
		5	-1.10337	0.501923	0.288157	-2.70887	0.502137
		6	-0.108301	0.501923	0.999922	-1.71381	1.4972
	2	1	-0.0646199	0.501923	0.999994	-1.67012	1.54089
		3	0.185128	0.501923	0.998935	-1.42038	1.79063
		4	-1,904509*	0.542139	0.0269162	-3.63865	-0.170365
		5	-1.16799	0.501923	0.236546	-2.77349	0.437517
		6	-0.172921	0.501923	0.999233	-1.77843	1.43258
	3	1	-0.249748	0.501923	0.995597	-1.85525	1.35576
		2	-0.185128	0.501923	0.998935	-1.79063	1.42038
		4	-2,089637*	0.542139	0.0134984	-3.82378	-0.355494
		5	-1.35312	0.501923	0.127447	-2.95862	0.252389
		6	-0.35805	0.501923	0.977656	-1.96355	1.24746
	4	1	1,839889*	0.542139	0.0341199	0.105746	3.57403
		2	1,904509*	0.542139	0.0269162	0.170365	3.63865
		3	2,089637*	0.542139	0.0134984	0.355494	3.82378
		5	0.736521	0.542139	0.749697	-0.997622	2.47067
		6	1.73159	0.542139	0.0504586	-0.00255594	3.46573
	5	1	1.10337	0.501923	0.288157	-0.502137	2.70887
		2	1.16799	0.501923	0.236546	-0.437517	2.77349
		3	1.35312	0.501923	0.127447	-0.252389	2.95862
		4	-0.736521	0.542139	0.749697	-2.47067	0.997622
		6	0.995066	0.501923	0.390768	-0.610439	2.60057
	6	1	0.108301	0.501923	0.999922	-1.4972	1.71381
		2	0.172921	0.501923	0.999233	-1.43258	1.77843
		3	0.35805	0.501923	0.977656	-1.24746	1.96355
		4	-1.73159	0.542139	0.0504586	-3.46573	0.00255594
		5	-0.995066	0.501923	0.390768	-2.60057	0.610439
*. The mean difference is significant at the 0.05 level.
Homogeneous Subsets
Pa Dhn1
Tukey HSDa
Date	N	Subset for alpha = 0.05
		1	2
6	4	0.10468
3	4	0.150042
4	4	0.156696
5	4	0.191669
2	4	0.41071
1	4		1.43624
Sig.		0.600581	1
Means for groups in homogeneous subsets are displayed.
a. Uses Harmonic Mean Sample Size = 4,000.
Pa Dhn13
Tukey HSDa
Date	N	Subset for alpha = 0.05
		1	2
1	4	0.226043
6	4	0.558613	0.558613
5	4	0.783305	0.783305
2	4	0.90956	0.90956
4	4	0.951474	0.951474
3	4		1.338
Sig.		0.123974	0.0855889
Means for groups in homogeneous subsets are displayed.
a. Uses Harmonic Mean Sample Size = 4,000.
Pa Dhn2.2
Tukey HSDa
Date	N	Subset for alpha = 0.05
		1	2
3	4	0.318044
2	4	0.333446
5	4	0.38113
4	4	0.403352
6	4	0.45722
1	4		1.39928
Sig.		0.960703	1
Means for groups in homogeneous subsets are displayed.
a. Uses Harmonic Mean Sample Size = 4,000.
Pa Dhn23
Tukey HSDa
Date	N	Subset for alpha = 0.05
		1
3	4	0.558195
2	4	0.732915
6	4	0.946142
5	4	0.966592
1	4	1.03937
4	4	1.09367
Sig.		0.782292
Means for groups in homogeneous subsets are displayed.
a. Uses Harmonic Mean Sample Size = 4,000.
Pa Dhn24
Tukey HSDa
Date	N	Subset for alpha = 0.05
		1	2
2	4	0.502441
4	4	0.550425
3	4	0.678256	0.678256
1	4	0.697144	0.697144
5	4	0.739179	0.739179
6	4		1.06124
Sig.		0.577934	0.13034
Means for groups in homogeneous subsets are displayed.
a. Uses Harmonic Mean Sample Size = 4,000.
Pa Dhn35
Tukey HSDa
Date	N	Subset for alpha = 0.05
		1	2	3
2	4	0.24744
3	4	0.405902	0.405902
4	4	0.428176	0.428176
5	4	0.576881	0.576881	0.576881
1	4		0.989449	0.989449
6	4			1.09939
Sig.		0.563974	0.0754875	0.133987
Means for groups in homogeneous subsets are displayed.
a. Uses Harmonic Mean Sample Size = 4,000.
Pa Dhn39
Tukey HSDa
Date	N	Subset for alpha = 0.05
		1	2	3
5	4	0.00782711
6	4	0.0085283
4	4	0.0280029
3	4	0.0363201
2	4		0.29708
1	4			2.07939
Sig.		0.998369	1	1
Means for groups in homogeneous subsets are displayed.
a. Uses Harmonic Mean Sample Size = 4,000.
Pa Dhn4.3
Tukey HSDa
Date	N	Subset for alpha = 0.05
		1	2	3
1	4	0.0939439
4	4		1.24203
6	4		1.27197
3	4		1.38759	1.38759
5	4		1.78347	1.78347
2	4			2.16656
Sig.		1	0.345548	0.0741481
Means for groups in homogeneous subsets are displayed.
a. Uses Harmonic Mean Sample Size = 4,000.
Pa Dhn40
Tukey HSDa
Date	N	Subset for alpha = 0.05
		1
1	4	0.219313
3	4	0.320387
6	4	0.402262
2	4	0.420537
5	4	0.557488
4	4	0.777165
Sig.		0.572459
Means for groups in homogeneous subsets are displayed.
a. Uses Harmonic Mean Sample Size = 4,000.
Pa Dhn41
Tukey HSDa
Date	N	Subset for alpha = 0.05
		1	2	3
2	4	0.548866
4	4	0.62386
5	4	0.672534
3	4	0.681079
6	4		0.859552
1	4			1.26852
Sig.		0.17884	1	1
Means for groups in homogeneous subsets are displayed.
a. Uses Harmonic Mean Sample Size = 4,000.
Pa Dhn 6
Tukey HSDa
Date	N	Subset for alpha = 0.05
		1
6	4	0.319845
4	4	0.412984
3	4	0.415399
5	4	0.470224
1	4	0.709298
2	4	0.97766
Sig.		0.250799
Means for groups in homogeneous subsets are displayed.
a. Uses Harmonic Mean Sample Size = 4,000.
Pa Dhn 9
Tukey HSDa
Date	N	Subset for alpha = 0.05
		1	2
5	4	0.0502368
4	4	0.0760235
6	4	0.181815
3	4	0.210288
2	4	0.439375
1	4		1.33018
Sig.		0.207447	1
Means for groups in homogeneous subsets are displayed.
a. Uses Harmonic Mean Sample Size = 4,000.
Pa EBB1.1
Tukey HSDa
Date	N	Subset for alpha = 0.05
		1
5	4	2.0167
3	4	2.04185
4	4	4.23006
1	4	5.35259
2	4	9.18481
6	4	14.1312
Sig.		0.58889
Means for groups in homogeneous subsets are displayed.
a. Uses Harmonic Mean Sample Size = 4,000.
Pa EBB1.2
Tukey HSDa
Date	N	Subset for alpha = 0.05
		1
3	4	0.272013
6	4	0.528698
2	4	0.767191
1	4	1.16681
4	4	1.77805
5	4	2.44255
Sig.		0.0636729
Means for groups in homogeneous subsets are displayed.
a. Uses Harmonic Mean Sample Size = 4,000.
Pa EBB1.3
Tukey HSDa
Date	N	Subset for alpha = 0.05
		1
3	4	0.257173
6	4	0.554109
2	4	0.633507
5	4	1.88706
4	4	2.28903
1	4	2.85875
Sig.		0.073033
Means for groups in homogeneous subsets are displayed.
a. Uses Harmonic Mean Sample Size = 4,000.
Pa FTL2
Tukey HSDa,b
Date	N	Subset for alpha = 0.05
		1	2
3	4	0.220471
2	4	0.405599
1	4	0.470219
6	4	0.578521
5	4	1.57359	1.57359
4	3		2.31011
Sig.		0.144557	0.710552
Means for groups in homogeneous subsets are displayed.
a. Uses Harmonic Mean Sample Size = 3,789. b. The group sizes are unequal. The harmonic mean of the group sizes is used. Type I error levels are not guaranteed.

## Sheet: TUKEY´S COLL DATES BUDS 28º
MEDIA COMPARISON BETWEEN COLLECTION DATES; BUDS 28º
/POSTHOC=TUKEY ALPHA(0.05).
ANOVA: BUDS 28º DIFFERENCES BETWEEN COLLECTION DATES
Pa Dhn1	Between Groups	1.55644	5	0.311288	9.93812	0.000108839
	Within Groups	0.563808	18	0.0313227
	Total	2.12025	23
Pa Dhn13	Between Groups	7.42392	5	1.48478	10.3888	8.22879e-05
	Within Groups	2.57258	18	0.142921
	Total	9.9965	23
Pa Dhn2.2	Between Groups	1.75102	5	0.350203	7.60403	0.000539995
	Within Groups	0.828989	18	0.046055
	Total	2.58001	23
Pa Dhn23	Between Groups	5.80848	5	1.1617	3.71547	0.0174017
	Within Groups	5.62796	18	0.312664
	Total	11.4364	23
Pa Dhn24	Between Groups	4.1012	5	0.82024	18.1307	1.81997e-06
	Within Groups	0.814329	18	0.0452405
	Total	4.91553	23
Pa Dhn35	Between Groups	5.19679	5	1.03936	29.8887	4.05969e-08
	Within Groups	0.625936	18	0.0347742
	Total	5.82272	23
Pa Dhn39	Between Groups	7.43051	5	1.4861	19.9229	9.09762e-07
	Within Groups	1.34267	18	0.0745925
	Total	8.77317	23
Pa Dhn4.3	Between Groups	4.46864	5	0.893727	37.5761	6.51132e-09
	Within Groups	0.428121	18	0.0237845
	Total	4.89676	23
Pa Dhn40	Between Groups	53.4854	5	10.6971	3.44299	0.0233754
	Within Groups	55.9245	18	3.10692
	Total	109.41	23
Pa Dhn41	Between Groups	2.03905	5	0.40781	52.7241	4.01801e-10
	Within Groups	0.139226	18	0.00773479
	Total	2.17828	23
Pa Dhn 6	Between Groups	11.4839	5	2.29677	12.4238	2.56395e-05
	Within Groups	3.32764	18	0.184869
	Total	14.8115	23
Pa Dhn 9	Between Groups	2.55312	5	0.510625	5.40779	0.00329142
	Within Groups	1.69963	18	0.0944239
	Total	4.25275	23
Pa EBB1.1	Between Groups	2916.19	5	583.238	3.7892	0.0160882
	Within Groups	2770.58	18	153.921
	Total	5686.77	23
Pa EBB1.2	Between Groups	28.8612	5	5.77224	5.42006	0.00325506
	Within Groups	19.1696	18	1.06498
	Total	48.0308	23
Pa EBB1.3	Between Groups	30.748	5	6.1496	3.14071	0.0327382
	Within Groups	35.2446	18	1.95803
	Total	65.9926	23
Pa FTL2	Between Groups	52.1246	5	10.4249	10.0706	0.000100161
	Within Groups	18.6333	18	1.03518
	Total	70.7579	23
Post Hoc Tests
Multiple Comparisons
Tukey HSD
Dependent Variable	(I) Date	(J) Date	Mean Difference (I-J)	Std. Error	Sig.	95% Confidence Interval
						Lower Bound	Upper Bound
Pa Dhn1	1	2	-,412760*	0.125145	0.0393537	-0.810475	-0.0150435
		3	-0.19634	0.125145	0.627487	-0.594056	0.201376
		4	0.153312	0.125145	0.819223	-0.244404	0.551028
		5	0.185448	0.125145	0.679286	-0.212267	0.583164
		6	0.351264	0.125145	0.101859	-0.0464518	0.74898
	2	1	,412760*	0.125145	0.0393537	0.0150435	0.810475
		3	0.21642	0.125145	0.531289	-0.181296	0.614136
		4	,566072*	0.125145	0.00304707	0.168356	0.963788
		5	,598208*	0.125145	0.00176926	0.200492	0.995924
		6	,764024*	0.125145	0.000114746	0.366308	1.16174
	3	1	0.19634	0.125145	0.627487	-0.201376	0.594056
		2	-0.21642	0.125145	0.531289	-0.614136	0.181296
		4	0.349652	0.125145	0.104311	-0.0480639	0.747368
		5	0.381788	0.125145	0.0641479	-0.0159277	0.779504
		6	,547604*	0.125145	0.00416652	0.149888	0.94532
	4	1	-0.153312	0.125145	0.819223	-0.551028	0.244404
		2	-,566072*	0.125145	0.00304707	-0.963788	-0.168356
		3	-0.349652	0.125145	0.104311	-0.747368	0.0480639
		5	0.0321362	0.125145	0.999819	-0.36558	0.429852
		6	0.197952	0.125145	0.619751	-0.199764	0.595668
	5	1	-0.185448	0.125145	0.679286	-0.583164	0.212267
		2	-,598208*	0.125145	0.00176926	-0.995924	-0.200492
		3	-0.381788	0.125145	0.0641479	-0.779504	0.0159277
		4	-0.0321362	0.125145	0.999819	-0.429852	0.36558
		6	0.165816	0.125145	0.768041	-0.2319	0.563532
	6	1	-0.351264	0.125145	0.101859	-0.74898	0.0464518
		2	-,764024*	0.125145	0.000114746	-1.16174	-0.366308
		3	-,547604*	0.125145	0.00416652	-0.94532	-0.149888
		4	-0.197952	0.125145	0.619751	-0.595668	0.199764
		5	-0.165816	0.125145	0.768041	-0.563532	0.2319
Pa Dhn13	1	2	-1,092869*	0.267321	0.00765928	-1.94242	-0.243312
		3	-1,801331*	0.267321	3.30917e-05	-2.65089	-0.951775
		4	-,914397*	0.267321	0.0307348	-1.76395	-0.0648408
		5	-1,209456*	0.267321	0.00304037	-2.05901	-0.3599
		6	-1,433619*	0.267321	0.000521452	-2.28318	-0.584063
	2	1	1,092869*	0.267321	0.00765928	0.243312	1.94242
		3	-0.708463	0.267321	0.135349	-1.55802	0.141094
		4	0.178472	0.267321	0.983384	-0.671085	1.02803
		5	-0.116588	0.267321	0.997651	-0.966144	0.732968
		6	-0.340751	0.267321	0.794452	-1.19031	0.508805
	3	1	1,801331*	0.267321	3.30917e-05	0.951775	2.65089
		2	0.708463	0.267321	0.135349	-0.141094	1.55802
		4	,886934*	0.267321	0.037833	0.0373779	1.73649
		5	0.591875	0.267321	0.278945	-0.257681	1.44143
		6	0.367712	0.267321	0.740358	-0.481844	1.21727
	4	1	,914397*	0.267321	0.0307348	0.0648408	1.76395
		2	-0.178472	0.267321	0.983384	-1.02803	0.671085
		3	-,886934*	0.267321	0.037833	-1.73649	-0.0373779
		5	-0.295059	0.267321	0.873525	-1.14462	0.554497
		6	-0.519222	0.267321	0.410181	-1.36878	0.330334
	5	1	1,209456*	0.267321	0.00304037	0.3599	2.05901
		2	0.116588	0.267321	0.997651	-0.732968	0.966144
		3	-0.591875	0.267321	0.278945	-1.44143	0.257681
		4	0.295059	0.267321	0.873525	-0.554497	1.14462
		6	-0.224163	0.267321	0.956066	-1.07372	0.625393
	6	1	1,433619*	0.267321	0.000521452	0.584063	2.28318
		2	0.340751	0.267321	0.794452	-0.508805	1.19031
		3	-0.367712	0.267321	0.740358	-1.21727	0.481844
		4	0.519222	0.267321	0.410181	-0.330334	1.36878
		5	0.224163	0.267321	0.956066	-0.625393	1.07372
Pa Dhn2.2	1	2	,587968*	0.151748	0.0120096	0.105707	1.07023
		3	,706098*	0.151748	0.00231457	0.223837	1.18836
		4	,571809*	0.151748	0.0150069	0.0895487	1.05407
		5	,715685*	0.151748	0.0020249	0.233424	1.19795
		6	,839780*	0.151748	0.000366035	0.357519	1.32204
	2	1	-,587968*	0.151748	0.0120096	-1.07023	-0.105707
		3	0.11813	0.151748	0.967756	-0.36413	0.600391
		4	-0.0161582	0.151748	0.999998	-0.498419	0.466103
		5	0.127718	0.151748	0.955399	-0.354543	0.609978
		6	0.251813	0.151748	0.573059	-0.230448	0.734073
	3	1	-,706098*	0.151748	0.00231457	-1.18836	-0.223837
		2	-0.11813	0.151748	0.967756	-0.600391	0.36413
		4	-0.134289	0.151748	0.945335	-0.616549	0.347972
		5	0.00958713	0.151748	1	-0.472674	0.491848
		6	0.133682	0.151748	0.94632	-0.348579	0.615943
	4	1	-,571809*	0.151748	0.0150069	-1.05407	-0.0895487
		2	0.0161582	0.151748	0.999998	-0.466103	0.498419
		3	0.134289	0.151748	0.945335	-0.347972	0.616549
		5	0.143876	0.151748	0.92822	-0.338385	0.626137
		6	0.267971	0.151748	0.50973	-0.21429	0.750231
	5	1	-,715685*	0.151748	0.0020249	-1.19795	-0.233424
		2	-0.127718	0.151748	0.955399	-0.609978	0.354543
		3	-0.00958713	0.151748	1	-0.491848	0.472674
		4	-0.143876	0.151748	0.92822	-0.626137	0.338385
		6	0.124095	0.151748	0.960385	-0.358166	0.606356
	6	1	-,839780*	0.151748	0.000366035	-1.32204	-0.357519
		2	-0.251813	0.151748	0.573059	-0.734073	0.230448
		3	-0.133682	0.151748	0.94632	-0.615943	0.348579
		4	-0.267971	0.151748	0.50973	-0.750231	0.21429
		5	-0.124095	0.151748	0.960385	-0.606356	0.358166
Pa Dhn23	1	2	-1,296832*	0.395389	0.0408283	-2.55339	-0.0402734
		3	-1.21363	0.395389	0.0618599	-2.47019	0.0429258
		4	-1,556434*	0.395389	0.0105468	-2.81299	-0.299876
		5	-1.09367	0.395389	0.109799	-2.35023	0.162886
		6	-1.1106	0.395389	0.101476	-2.36716	0.145955
	2	1	1,296832*	0.395389	0.0408283	0.0402734	2.55339
		3	0.0831992	0.395389	0.999932	-1.17336	1.33976
		4	-0.259602	0.395389	0.984566	-1.51616	0.996957
		5	0.20316	0.395389	0.994931	-1.0534	1.45972
		6	0.186229	0.395389	0.996623	-1.07033	1.44279
	3	1	1.21363	0.395389	0.0618599	-0.0429258	2.47019
		2	-0.0831992	0.395389	0.999932	-1.33976	1.17336
		4	-0.342801	0.395389	0.949668	-1.59936	0.913757
		5	0.119961	0.395389	0.99959	-1.1366	1.37652
		6	0.10303	0.395389	0.999805	-1.15353	1.35959
	4	1	1,556434*	0.395389	0.0105468	0.299876	2.81299
		2	0.259602	0.395389	0.984566	-0.996957	1.51616
		3	0.342801	0.395389	0.949668	-0.913757	1.59936
		5	0.462762	0.395389	0.844867	-0.793797	1.71932
		6	0.445831	0.395389	0.863626	-0.810728	1.70239
	5	1	1.09367	0.395389	0.109799	-0.162886	2.35023
		2	-0.20316	0.395389	0.994931	-1.45972	1.0534
		3	-0.119961	0.395389	0.99959	-1.37652	1.1366
		4	-0.462762	0.395389	0.844867	-1.71932	0.793797
		6	-0.0169309	0.395389	1	-1.27349	1.23963
	6	1	1.1106	0.395389	0.101476	-0.145955	2.36716
		2	-0.186229	0.395389	0.996623	-1.44279	1.07033
		3	-0.10303	0.395389	0.999805	-1.35959	1.15353
		4	-0.445831	0.395389	0.863626	-1.70239	0.810728
		5	0.0169309	0.395389	1	-1.23963	1.27349
Pa Dhn24	1	2	1,063137*	0.1504	1.7644e-05	0.585159	1.54111
		3	,739074*	0.1504	0.00133372	0.261096	1.21705
		4	,962098*	0.1504	6.43184e-05	0.48412	1.44008
		5	1,152646*	0.1504	5.882e-06	0.674669	1.63062
		6	1,225781*	0.1504	2.47826e-06	0.747804	1.70376
	2	1	-1,063137*	0.1504	1.7644e-05	-1.54111	-0.585159
		3	-0.324063	0.1504	0.304951	-0.80204	0.153914
		4	-0.101039	0.1504	0.982922	-0.579016	0.376938
		5	0.0895096	0.1504	0.990058	-0.388468	0.567487
		6	0.162644	0.1504	0.882459	-0.315333	0.640622
	3	1	-,739074*	0.1504	0.00133372	-1.21705	-0.261096
		2	0.324063	0.1504	0.304951	-0.153914	0.80204
		4	0.223024	0.1504	0.678696	-0.254954	0.701001
		5	0.413572	0.1504	0.113112	-0.0644049	0.89155
		6	,486707*	0.1504	0.0445614	0.00872992	0.964685
	4	1	-,962098*	0.1504	6.43184e-05	-1.44008	-0.48412
		2	0.101039	0.1504	0.982922	-0.376938	0.579016
		3	-0.223024	0.1504	0.678696	-0.701001	0.254954
		5	0.190549	0.1504	0.798406	-0.287429	0.668526
		6	0.263683	0.1504	0.517184	-0.214294	0.741661
	5	1	-1,152646*	0.1504	5.882e-06	-1.63062	-0.674669
		2	-0.0895096	0.1504	0.990058	-0.567487	0.388468
		3	-0.413572	0.1504	0.113112	-0.89155	0.0644049
		4	-0.190549	0.1504	0.798406	-0.668526	0.287429
		6	0.0731348	0.1504	0.996079	-0.404843	0.551112
	6	1	-1,225781*	0.1504	2.47826e-06	-1.70376	-0.747804
		2	-0.162644	0.1504	0.882459	-0.640622	0.315333
		3	-,486707*	0.1504	0.0445614	-0.964685	-0.00872992
		4	-0.263683	0.1504	0.517184	-0.741661	0.214294
		5	-0.0731348	0.1504	0.996079	-0.551112	0.404843
Pa Dhn35	1	2	1,245279*	0.13186	2.8603e-07	0.826222	1.66434
		3	1,155451*	0.13186	8.69678e-07	0.736395	1.57451
		4	1,239412*	0.13186	3.07073e-07	0.820356	1.65847
		5	1,286921*	0.13186	1.73915e-07	0.867865	1.70598
		6	1,287986*	0.13186	1.71741e-07	0.86893	1.70704
	2	1	-1,245279*	0.13186	2.8603e-07	-1.66434	-0.826222
		3	-0.0898275	0.13186	0.981843	-0.508884	0.329229
		4	-0.00586659	0.13186	1	-0.424923	0.41319
		5	0.0416423	0.13186	0.999502	-0.377414	0.460699
		6	0.0427077	0.13186	0.999437	-0.376349	0.461764
	3	1	-1,155451*	0.13186	8.69678e-07	-1.57451	-0.736395
		2	0.0898275	0.13186	0.981843	-0.329229	0.508884
		4	0.0839609	0.13186	0.986532	-0.335095	0.503017
		5	0.13147	0.13186	0.912944	-0.287587	0.550526
		6	0.132535	0.13186	0.91025	-0.286521	0.551592
	4	1	-1,239412*	0.13186	3.07073e-07	-1.65847	-0.820356
		2	0.00586659	0.13186	1	-0.41319	0.424923
		3	-0.0839609	0.13186	0.986532	-0.503017	0.335095
		5	0.0475089	0.13186	0.999057	-0.371547	0.466565
		6	0.0485743	0.13186	0.998951	-0.370482	0.467631
	5	1	-1,286921*	0.13186	1.73915e-07	-1.70598	-0.867865
		2	-0.0416423	0.13186	0.999502	-0.460699	0.377414
		3	-0.13147	0.13186	0.912944	-0.550526	0.287587
		4	-0.0475089	0.13186	0.999057	-0.466565	0.371547
		6	0.00106538	0.13186	1	-0.417991	0.420122
	6	1	-1,287986*	0.13186	1.71741e-07	-1.70704	-0.86893
		2	-0.0427077	0.13186	0.999437	-0.461764	0.376349
		3	-0.132535	0.13186	0.91025	-0.551592	0.286521
		4	-0.0485743	0.13186	0.998951	-0.467631	0.370482
		5	-0.00106538	0.13186	1	-0.420122	0.417991
Pa Dhn39	1	2	1,250959*	0.193122	5.49091e-05	0.637209	1.86471
		3	1,336312*	0.193122	2.3402e-05	0.722562	1.95006
		4	1,527712*	0.193122	3.77961e-06	0.913963	2.14146
		5	1,583005*	0.193122	2.2841e-06	0.969255	2.19675
		6	1,578600*	0.193122	2.37672e-06	0.964851	2.19235
	2	1	-1,250959*	0.193122	5.49091e-05	-1.86471	-0.637209
		3	0.0853535	0.193122	0.997498	-0.528396	0.699103
		4	0.276754	0.193122	0.707729	-0.336996	0.890503
		5	0.332046	0.193122	0.537221	-0.281703	0.945796
		6	0.327642	0.193122	0.550812	-0.286108	0.941391
	3	1	-1,336312*	0.193122	2.3402e-05	-1.95006	-0.722562
		2	-0.0853535	0.193122	0.997498	-0.699103	0.528396
		4	0.1914	0.193122	0.914899	-0.42235	0.80515
		5	0.246693	0.193122	0.793064	-0.367057	0.860442
		6	0.242288	0.193122	0.804651	-0.371462	0.856038
	4	1	-1,527712*	0.193122	3.77961e-06	-2.14146	-0.913963
		2	-0.276754	0.193122	0.707729	-0.890503	0.336996
		3	-0.1914	0.193122	0.914899	-0.80515	0.42235
		5	0.0552927	0.193122	0.999691	-0.558457	0.669042
		6	0.0508881	0.193122	0.999794	-0.562862	0.664638
	5	1	-1,583005*	0.193122	2.2841e-06	-2.19675	-0.969255
		2	-0.332046	0.193122	0.537221	-0.945796	0.281703
		3	-0.246693	0.193122	0.793064	-0.860442	0.367057
		4	-0.0552927	0.193122	0.999691	-0.669042	0.558457
		6	-0.00440456	0.193122	1	-0.618154	0.609345
	6	1	-1,578600*	0.193122	2.37672e-06	-2.19235	-0.964851
		2	-0.327642	0.193122	0.550812	-0.941391	0.286108
		3	-0.242288	0.193122	0.804651	-0.856038	0.371462
		4	-0.0508881	0.193122	0.999794	-0.664638	0.562862
		5	0.00440456	0.193122	1	-0.609345	0.618154
Pa Dhn4.3	1	2	-1,043758*	0.109052	2.33737e-07	-1.39033	-0.697189
		3	-1,329265*	0.109052	5.32936e-09	-1.67583	-0.982695
		4	-1,121113*	0.109052	7.83983e-08	-1.46768	-0.774544
		5	-1,089514*	0.109052	1.2169e-07	-1.43608	-0.742945
		6	-1,066999*	0.109052	1.67378e-07	-1.41357	-0.720429
	2	1	1,043758*	0.109052	2.33737e-07	0.697189	1.39033
		3	-0.285506	0.109052	0.143278	-0.632076	0.0610633
		4	-0.0773551	0.109052	0.97834	-0.423925	0.269215
		5	-0.045756	0.109052	0.998045	-0.392326	0.300814
		6	-0.0232403	0.109052	0.999928	-0.36981	0.323329
	3	1	1,329265*	0.109052	5.32936e-09	0.982695	1.67583
		2	0.285506	0.109052	0.143278	-0.0610633	0.632076
		4	0.208151	0.109052	0.428411	-0.138418	0.554721
		5	0.23975	0.109052	0.285616	-0.106819	0.58632
		6	0.262266	0.109052	0.206117	-0.0843036	0.608836
	4	1	1,121113*	0.109052	7.83983e-08	0.774544	1.46768
		2	0.0773551	0.109052	0.97834	-0.269215	0.423925
		3	-0.208151	0.109052	0.428411	-0.554721	0.138418
		5	0.0315991	0.109052	0.999673	-0.314971	0.378169
		6	0.0541148	0.109052	0.995689	-0.292455	0.400684
	5	1	1,089514*	0.109052	1.2169e-07	0.742945	1.43608
		2	0.045756	0.109052	0.998045	-0.300814	0.392326
		3	-0.23975	0.109052	0.285616	-0.58632	0.106819
		4	-0.0315991	0.109052	0.999673	-0.378169	0.314971
		6	0.0225157	0.109052	0.999938	-0.324054	0.369085
	6	1	1,066999*	0.109052	1.67378e-07	0.720429	1.41357
		2	0.0232403	0.109052	0.999928	-0.323329	0.36981
		3	-0.262266	0.109052	0.206117	-0.608836	0.0843036
		4	-0.0541148	0.109052	0.995689	-0.400684	0.292455
		5	-0.0225157	0.109052	0.999938	-0.369085	0.324054
Pa Dhn40	1	2	-3.51232	1.24638	0.0997744	-7.47335	0.448716
		3	-4,396611*	1.24638	0.0247027	-8.35764	-0.435578
		4	-2.08077	1.24638	0.567033	-6.0418	1.88026
		5	-1.03618	1.24638	0.957596	-4.99721	2.92485
		6	-1.34575	1.24638	0.883117	-5.30678	2.61528
	2	1	3.51232	1.24638	0.0997744	-0.448716	7.47335
		3	-0.884293	1.24638	0.97832	-4.84533	3.07674
		4	1.43155	1.24638	0.854582	-2.52948	5.39258
		5	2.47614	1.24638	0.386715	-1.48489	6.43717
		6	2.16657	1.24638	0.525992	-1.79446	6.1276
	3	1	4,396611*	1.24638	0.0247027	0.435578	8.35764
		2	0.884293	1.24638	0.97832	-3.07674	4.84533
		4	2.31584	1.24638	0.456624	-1.64519	6.27687
		5	3.36043	1.24638	0.124668	-0.600601	7.32146
		6	3.05086	1.24638	0.191989	-0.910171	7.01189
	4	1	2.08077	1.24638	0.567033	-1.88026	6.0418
		2	-1.43155	1.24638	0.854582	-5.39258	2.52948
		3	-2.31584	1.24638	0.456624	-6.27687	1.64519
		5	1.04459	1.24638	0.956163	-2.91644	5.00562
		6	0.735021	1.24638	0.990461	-3.22601	4.69605
	5	1	1.03618	1.24638	0.957596	-2.92485	4.99721
		2	-2.47614	1.24638	0.386715	-6.43717	1.48489
		3	-3.36043	1.24638	0.124668	-7.32146	0.600601
		4	-1.04459	1.24638	0.956163	-5.00562	2.91644
		6	-0.30957	1.24638	0.999846	-4.2706	3.65146
	6	1	1.34575	1.24638	0.883117	-2.61528	5.30678
		2	-2.16657	1.24638	0.525992	-6.1276	1.79446
		3	-3.05086	1.24638	0.191989	-7.01189	0.910171
		4	-0.735021	1.24638	0.990461	-4.69605	3.22601
		5	0.30957	1.24638	0.999846	-3.65146	4.2706
Pa Dhn41	1	2	,822384*	0.0621884	1.41999e-09	0.624747	1.02002
		3	,682596*	0.0621884	2.82621e-08	0.48496	0.880233
		4	,863198*	0.0621884	6.41043e-10	0.665561	1.06083
		5	,760322*	0.0621884	5.07684e-09	0.562685	0.957959
		6	,672330*	0.0621884	3.58466e-08	0.474693	0.869966
	2	1	-,822384*	0.0621884	1.41999e-09	-1.02002	-0.624747
		3	-0.139788	0.0621884	0.264896	-0.337424	0.0578493
		4	0.0408137	0.0621884	0.984596	-0.156823	0.238451
		5	-0.0620617	0.0621884	0.912638	-0.259699	0.135575
		6	-0.150054	0.0621884	0.203442	-0.347691	0.0475825
	3	1	-,682596*	0.0621884	2.82621e-08	-0.880233	-0.48496
		2	0.139788	0.0621884	0.264896	-0.0578493	0.337424
		4	0.180601	0.0621884	0.0849325	-0.0170356	0.378238
		5	0.0777259	0.0621884	0.807024	-0.119911	0.275363
		6	-0.0102667	0.0621884	0.99998	-0.207904	0.18737
	4	1	-,863198*	0.0621884	6.41043e-10	-1.06083	-0.665561
		2	-0.0408137	0.0621884	0.984596	-0.238451	0.156823
		3	-0.180601	0.0621884	0.0849325	-0.378238	0.0170356
		5	-0.102875	0.0621884	0.576157	-0.300512	0.0947615
		6	-0.190868	0.0621884	0.0618934	-0.388505	0.00676887
	5	1	-,760322*	0.0621884	5.07684e-09	-0.957959	-0.562685
		2	0.0620617	0.0621884	0.912638	-0.135575	0.259699
		3	-0.0777259	0.0621884	0.807024	-0.275363	0.119911
		4	0.102875	0.0621884	0.576157	-0.0947615	0.300512
		6	-0.0879926	0.0621884	0.71812	-0.285629	0.109644
	6	1	-,672330*	0.0621884	3.58466e-08	-0.869966	-0.474693
		2	0.150054	0.0621884	0.203442	-0.0475825	0.347691
		3	0.0102667	0.0621884	0.99998	-0.18737	0.207904
		4	0.190868	0.0621884	0.0618934	-0.00676887	0.388505
		5	0.0879926	0.0621884	0.71812	-0.109644	0.285629
Pa Dhn 6	1	2	-1,917228*	0.30403	7.6941e-05	-2.88345	-0.951009
		3	-1,890623*	0.30403	9.15162e-05	-2.85684	-0.924404
		4	-1,257505*	0.30403	0.00692185	-2.22372	-0.291286
		5	-,995429*	0.30403	0.0413036	-1.96165	-0.0292099
		6	-0.523531	0.30403	0.535668	-1.48975	0.442688
	2	1	1,917228*	0.30403	7.6941e-05	0.951009	2.88345
		3	0.0266048	0.30403	0.999999	-0.939614	0.992824
		4	0.659723	0.30403	0.298125	-0.306496	1.62594
		5	0.921799	0.30403	0.0665288	-0.0444201	1.88802
		6	1,393697*	0.30403	0.00267893	0.427478	2.35992
	3	1	1,890623*	0.30403	9.15162e-05	0.924404	2.85684
		2	-0.0266048	0.30403	0.999999	-0.992824	0.939614
		4	0.633118	0.30403	0.338664	-0.333101	1.59934
		5	0.895194	0.30403	0.078684	-0.0710249	1.86141
		6	1,367092*	0.30403	0.00322488	0.400873	2.33331
	4	1	1,257505*	0.30403	0.00692185	0.291286	2.22372
		2	-0.659723	0.30403	0.298125	-1.62594	0.306496
		3	-0.633118	0.30403	0.338664	-1.59934	0.333101
		5	0.262076	0.30403	0.950832	-0.704143	1.2283
		6	0.733974	0.30403	0.203023	-0.232245	1.70019
	5	1	,995429*	0.30403	0.0413036	0.0292099	1.96165
		2	-0.921799	0.30403	0.0665288	-1.88802	0.0444201
		3	-0.895194	0.30403	0.078684	-1.86141	0.0710249
		4	-0.262076	0.30403	0.950832	-1.2283	0.704143
		6	0.471898	0.30403	0.637531	-0.494321	1.43812
	6	1	0.523531	0.30403	0.535668	-0.442688	1.48975
		2	-1,393697*	0.30403	0.00267893	-2.35992	-0.427478
		3	-1,367092*	0.30403	0.00322488	-2.33331	-0.400873
		4	-0.733974	0.30403	0.203023	-1.70019	0.232245
		5	-0.471898	0.30403	0.637531	-1.43812	0.494321
Pa Dhn 9	1	2	-0.303407	0.217283	0.728669	-0.99394	0.387127
		3	-0.577583	0.217283	0.13344	-1.26812	0.11295
		4	0.170863	0.217283	0.966357	-0.51967	0.861396
		5	0.280749	0.217283	0.785453	-0.409784	0.971283
		6	0.326166	0.217283	0.66793	-0.364368	1.0167
	2	1	0.303407	0.217283	0.728669	-0.387127	0.99394
		3	-0.274177	0.217283	0.800994	-0.96471	0.416357
		4	0.47427	0.217283	0.292477	-0.216264	1.1648
		5	0.584156	0.217283	0.126407	-0.106377	1.27469
		6	0.629572	0.217283	0.0860005	-0.060961	1.32011
	3	1	0.577583	0.217283	0.13344	-0.11295	1.26812
		2	0.274177	0.217283	0.800994	-0.416357	0.96471
		4	,748446*	0.217283	0.0292708	0.057913	1.43898
		5	,858333*	0.217283	0.0102444	0.167799	1.54887
		6	,903749*	0.217283	0.0065904	0.213216	1.59428
	4	1	-0.170863	0.217283	0.966357	-0.861396	0.51967
		2	-0.47427	0.217283	0.292477	-1.1648	0.216264
		3	-,748446*	0.217283	0.0292708	-1.43898	-0.057913
		5	0.109886	0.217283	0.995291	-0.580647	0.80042
		6	0.155303	0.217283	0.977615	-0.535231	0.845836
	5	1	-0.280749	0.217283	0.785453	-0.971283	0.409784
		2	-0.584156	0.217283	0.126407	-1.27469	0.106377
		3	-,858333*	0.217283	0.0102444	-1.54887	-0.167799
		4	-0.109886	0.217283	0.995291	-0.80042	0.580647
		6	0.0454164	0.217283	0.999934	-0.645117	0.73595
	6	1	-0.326166	0.217283	0.66793	-1.0167	0.364368
		2	-0.629572	0.217283	0.0860005	-1.32011	0.060961
		3	-,903749*	0.217283	0.0065904	-1.59428	-0.213216
		4	-0.155303	0.217283	0.977615	-0.845836	0.535231
		5	-0.0454164	0.217283	0.999934	-0.73595	0.645117
Pa EBB1.1	1	2	-14.4286	8.77272	0.581889	-42.3086	13.4514
		3	-16.9094	8.77272	0.418178	-44.7894	10.9706
		4	-14.6968	8.77272	0.563536	-42.5768	13.1832
		5	0.954094	8.77272	0.999997	-26.9259	28.8341
		6	-31,585567*	8.77272	0.0212587	-59.4656	-3.70556
	2	1	14.4286	8.77272	0.581889	-13.4514	42.3086
		3	-2.48078	8.77272	0.999709	-30.3608	25.3992
		4	-0.268171	8.77272	1	-28.1482	27.6118
		5	15.3827	8.77272	0.51703	-12.4973	43.2627
		6	-17.1569	8.77272	0.403016	-45.0369	10.7231
	3	1	16.9094	8.77272	0.418178	-10.9706	44.7894
		2	2.48078	8.77272	0.999709	-25.3992	30.3608
		4	2.21261	8.77272	0.999834	-25.6674	30.0926
		5	17.8635	8.77272	0.361366	-10.0165	45.7435
		6	-14.6762	8.77272	0.564947	-42.5562	13.2039
	4	1	14.6968	8.77272	0.563536	-13.1832	42.5768
		2	0.268171	8.77272	1	-27.6118	28.1482
		3	-2.21261	8.77272	0.999834	-30.0926	25.6674
		5	15.6509	8.77272	0.499115	-12.2291	43.5309
		6	-16.8888	8.77272	0.419455	-44.7688	10.9912
	5	1	-0.954094	8.77272	0.999997	-28.8341	26.9259
		2	-15.3827	8.77272	0.51703	-43.2627	12.4973
		3	-17.8635	8.77272	0.361366	-45.7435	10.0165
		4	-15.6509	8.77272	0.499115	-43.5309	12.2291
		6	-32,539661*	8.77272	0.0169684	-60.4197	-4.65965
	6	1	31,585567*	8.77272	0.0212587	3.70556	59.4656
		2	17.1569	8.77272	0.403016	-10.7231	45.0369
		3	14.6762	8.77272	0.564947	-13.2039	42.5562
		4	16.8888	8.77272	0.419455	-10.9912	44.7688
		5	32,539661*	8.77272	0.0169684	4.65965	60.4197
Pa EBB1.2	1	2	1.57496	0.729718	0.303309	-0.744106	3.89403
		3	2,422090*	0.729718	0.0377301	0.10302	4.74116
		4	0.13456	0.729718	0.999965	-2.18451	2.45363
		5	-0.857713	0.729718	0.842596	-3.17678	1.46136
		6	1.21139	0.729718	0.57266	-1.10768	3.53046
	2	1	-1.57496	0.729718	0.303309	-3.89403	0.744106
		3	0.847127	0.729718	0.849133	-1.47194	3.1662
		4	-1.4404	0.729718	0.393386	-3.75947	0.878666
		5	-2,432676*	0.729718	0.0366441	-4.75175	-0.113606
		6	-0.363575	0.729718	0.995607	-2.68264	1.95549
	3	1	-2,422090*	0.729718	0.0377301	-4.74116	-0.10302
		2	-0.847127	0.729718	0.849133	-3.1662	1.47194
		4	-2.28753	0.729718	0.054444	-4.6066	0.0315396
		5	-3,279802*	0.729718	0.00323823	-5.59887	-0.960733
		6	-1.2107	0.729718	0.573225	-3.52977	1.10837
	4	1	-0.13456	0.729718	0.999965	-2.45363	2.18451
		2	1.4404	0.729718	0.393386	-0.878666	3.75947
		3	2.28753	0.729718	0.054444	-0.0315396	4.6066
		5	-0.992273	0.729718	0.749088	-3.31134	1.3268
		6	1.07683	0.729718	0.682923	-1.24224	3.3959
	5	1	0.857713	0.729718	0.842596	-1.46136	3.17678
		2	2,432676*	0.729718	0.0366441	0.113606	4.75175
		3	3,279802*	0.729718	0.00323823	0.960733	5.59887
		4	0.992273	0.729718	0.749088	-1.3268	3.31134
		6	2.0691	0.729718	0.0965904	-0.249968	4.38817
	6	1	-1.21139	0.729718	0.57266	-3.53046	1.10768
		2	0.363575	0.729718	0.995607	-1.95549	2.68264
		3	1.2107	0.729718	0.573225	-1.10837	3.52977
		4	-1.07683	0.729718	0.682923	-3.3959	1.24224
		5	-2.0691	0.729718	0.0965904	-4.38817	0.249968
Pa EBB1.3	1	2	0.372853	0.989452	0.99883	-2.77166	3.51737
		3	2.21511	0.989452	0.268633	-0.929409	5.35962
		4	-0.578557	0.989452	0.990823	-3.72307	2.56596
		5	-1.2795	0.989452	0.784907	-4.42401	1.86502
		6	1.11097	0.989452	0.865637	-2.03354	4.25549
	2	1	-0.372853	0.989452	0.99883	-3.51737	2.77166
		3	1.84225	0.989452	0.454462	-1.30226	4.98677
		4	-0.95141	0.989452	0.924202	-4.09592	2.1931
		5	-1.65235	0.989452	0.566726	-4.79686	1.49216
		6	0.738118	0.989452	0.973092	-2.4064	3.88263
	3	1	-2.21511	0.989452	0.268633	-5.35962	0.929409
		2	-1.84225	0.989452	0.454462	-4.98677	1.30226
		4	-2.79366	0.989452	0.0987756	-5.93818	0.350852
		5	-3,494602*	0.989452	0.0244833	-6.63912	-0.350088
		6	-1.10413	0.989452	0.868527	-4.24865	2.04038
	4	1	0.578557	0.989452	0.990823	-2.56596	3.72307
		2	0.95141	0.989452	0.924202	-2.1931	4.09592
		3	2.79366	0.989452	0.0987756	-0.350852	5.93818
		5	-0.70094	0.989452	0.978463	-3.84545	2.44357
		6	1.68953	0.989452	0.544256	-1.45499	4.83404
	5	1	1.2795	0.989452	0.784907	-1.86502	4.42401
		2	1.65235	0.989452	0.566726	-1.49216	4.79686
		3	3,494602*	0.989452	0.0244833	0.350088	6.63912
		4	0.70094	0.989452	0.978463	-2.44357	3.84545
		6	2.39047	0.989452	0.202419	-0.754046	5.53498
	6	1	-1.11097	0.989452	0.865637	-4.25549	2.03354
		2	-0.738118	0.989452	0.973092	-3.88263	2.4064
		3	1.10413	0.989452	0.868527	-2.04038	4.24865
		4	-1.68953	0.989452	0.544256	-4.83404	1.45499
		5	-2.39047	0.989452	0.202419	-5.53498	0.754046
Pa FTL2	1	2	-0.916876	0.719438	0.794582	-3.20328	1.36952
		3	0.358761	0.719438	0.99559	-1.92764	2.64516
		4	-1.70575	0.719438	0.217913	-3.99215	0.58065
		5	-4,172829*	0.719438	0.000212298	-6.45923	-1.88643
		6	-1.11104	0.719438	0.642218	-3.39744	1.17536
	2	1	0.916876	0.719438	0.794582	-1.36952	3.20328
		3	1.27564	0.719438	0.505505	-1.01076	3.56204
		4	-0.788874	0.719438	0.876461	-3.07527	1.49753
		5	-3,255954*	0.719438	0.00303179	-5.54235	-0.969554
		6	-0.19416	0.719438	0.999769	-2.48056	2.09224
	3	1	-0.358761	0.719438	0.99559	-2.64516	1.92764
		2	-1.27564	0.719438	0.505505	-3.56204	1.01076
		4	-2.06451	0.719438	0.0906243	-4.35091	0.221888
		5	-4,531591*	0.719438	7.80522e-05	-6.81799	-2.24519
		6	-1.4698	0.719438	0.358005	-3.7562	0.816603
	4	1	1.70575	0.719438	0.217913	-0.58065	3.99215
		2	0.788874	0.719438	0.876461	-1.49753	3.07527
		3	2.06451	0.719438	0.0906243	-0.221888	4.35091
		5	-2,467079*	0.719438	0.0302029	-4.75348	-0.18068
		6	0.594715	0.719438	0.958578	-1.69169	2.88111
	5	1	4,172829*	0.719438	0.000212298	1.88643	6.45923
		2	3,255954*	0.719438	0.00303179	0.969554	5.54235
		3	4,531591*	0.719438	7.80522e-05	2.24519	6.81799
		4	2,467079*	0.719438	0.0302029	0.18068	4.75348
		6	3,061794*	0.719438	0.00537256	0.775394	5.34819
	6	1	1.11104	0.719438	0.642218	-1.17536	3.39744
		2	0.19416	0.719438	0.999769	-2.09224	2.48056
		3	1.4698	0.719438	0.358005	-0.816603	3.7562
		4	-0.594715	0.719438	0.958578	-2.88111	1.69169
		5	-3,061794*	0.719438	0.00537256	-5.34819	-0.775394
*. The mean difference is significant at the 0.05 level.
Homogeneous Subsets
Pa Dhn1
Tukey HSDa
Date	N	Subset for alpha = 0.05
		1	2	3
6	4	0.262249
5	4	0.428064	0.428064
4	4	0.460201	0.460201
1	4	0.613513	0.613513
3	4		0.809853	0.809853
2	4			1.02627
Sig.		0.101859	0.0641479	0.531289
Means for groups in homogeneous subsets are displayed.
a. Uses Harmonic Mean Sample Size = 4,000.
Pa Dhn13
Tukey HSDa
Date	N	Subset for alpha = 0.05
		1	2	3
1	4	0.604463
4	4		1.51886
2	4		1.69733	1.69733
5	4		1.81392	1.81392
6	4		2.03808	2.03808
3	4			2.40579
Sig.		1	0.410181	0.135349
Means for groups in homogeneous subsets are displayed.
a. Uses Harmonic Mean Sample Size = 4,000.
Pa Dhn2.2
Tukey HSDa
Date	N	Subset for alpha = 0.05
		1	2
6	4	0.565092
5	4	0.689187
3	4	0.698774
2	4	0.816905
4	4	0.833063
1	4		1.40487
Sig.		0.50973	1
Means for groups in homogeneous subsets are displayed.
a. Uses Harmonic Mean Sample Size = 4,000.
Pa Dhn23
Tukey HSDa
Date	N	Subset for alpha = 0.05
		1	2
1	4	0.3963
5	4	1.48997	1.48997
6	4	1.5069	1.5069
3	4	1.60993	1.60993
2	4		1.69313
4	4		1.95273
Sig.		0.0618599	0.844867
Means for groups in homogeneous subsets are displayed.
a. Uses Harmonic Mean Sample Size = 4,000.
Pa Dhn24
Tukey HSDa
Date	N	Subset for alpha = 0.05
		1	2	3
6	4	0.626411
5	4	0.699546	0.699546
2	4	0.789056	0.789056
4	4	0.890095	0.890095
3	4		1.11312
1	4			1.85219
Sig.		0.517184	0.113112	1
Means for groups in homogeneous subsets are displayed.
a. Uses Harmonic Mean Sample Size = 4,000.
Pa Dhn35
Tukey HSDa
Date	N	Subset for alpha = 0.05
		1	2
6	4	0.490668
5	4	0.491734
2	4	0.533376
4	4	0.539243
3	4	0.623204
1	4		1.77865
Sig.		0.91025	1
Means for groups in homogeneous subsets are displayed.
a. Uses Harmonic Mean Sample Size = 4,000.
Pa Dhn39
Tukey HSDa
Date	N	Subset for alpha = 0.05
		1	2
5	4	0.0219701
6	4	0.0263747
4	4	0.0772628
3	4	0.268663
2	4	0.354016
1	4		1.60498
Sig.		0.537221	1
Means for groups in homogeneous subsets are displayed.
a. Uses Harmonic Mean Sample Size = 4,000.
Pa Dhn4.3
Tukey HSDa
Date	N	Subset for alpha = 0.05
		1	2
1	4	0.0359919
2	4		1.07975
6	4		1.10299
5	4		1.12551
4	4		1.15711
3	4		1.36526
Sig.		1	0.143278
Means for groups in homogeneous subsets are displayed.
a. Uses Harmonic Mean Sample Size = 4,000.
Pa Dhn40
Tukey HSDa
Date	N	Subset for alpha = 0.05
		1	2
1	4	0.083909
5	4	1.12009	1.12009
6	4	1.42966	1.42966
4	4	2.16468	2.16468
2	4	3.59623	3.59623
3	4		4.48052
Sig.		0.0997744	0.124668
Means for groups in homogeneous subsets are displayed.
a. Uses Harmonic Mean Sample Size = 4,000.
Pa Dhn41
Tukey HSDa
Date	N	Subset for alpha = 0.05
		1	2
4	4	0.556131
2	4	0.596945
5	4	0.659007
3	4	0.736732
6	4	0.746999
1	4		1.41933
Sig.		0.0618934	1
Means for groups in homogeneous subsets are displayed.
a. Uses Harmonic Mean Sample Size = 4,000.
Pa Dhn 6
Tukey HSDa
Date	N	Subset for alpha = 0.05
		1	2	3
1	4	0.290972
6	4	0.814503	0.814503
5	4		1.2864	1.2864
4	4		1.54848	1.54848
3	4			2.1816
2	4			2.2082
Sig.		0.535668	0.203023	0.0665288
Means for groups in homogeneous subsets are displayed.
a. Uses Harmonic Mean Sample Size = 4,000.
Pa Dhn 9
Tukey HSDa
Date	N	Subset for alpha = 0.05
		1	2
6	4	0.0534374
5	4	0.0988538
4	4	0.20874
1	4	0.379603	0.379603
2	4	0.68301	0.68301
3	4		0.957186
Sig.		0.0860005	0.13344
Means for groups in homogeneous subsets are displayed.
a. Uses Harmonic Mean Sample Size = 4,000.
Pa EBB1.1
Tukey HSDa
Date	N	Subset for alpha = 0.05
		1	2
5	4	3.83903
1	4	4.79313
2	4	19.2218	19.2218
4	4	19.4899	19.4899
3	4	21.7025	21.7025
6	4		36.3787
Sig.		0.361366	0.403016
Means for groups in homogeneous subsets are displayed.
a. Uses Harmonic Mean Sample Size = 4,000.
Pa EBB1.2
Tukey HSDa
Date	N	Subset for alpha = 0.05
		1	2	3
3	4	0.301088
2	4	1.14821	1.14821
6	4	1.51179	1.51179	1.51179
4	4	2.58862	2.58862	2.58862
1	4		2.72318	2.72318
5	4			3.58089
Sig.		0.054444	0.303309	0.0965904
Means for groups in homogeneous subsets are displayed.
a. Uses Harmonic Mean Sample Size = 4,000.
Pa EBB1.3
Tukey HSDa
Date	N	Subset for alpha = 0.05
		1	2
3	4	0.329744
6	4	1.43388	1.43388
2	4	2.172	2.172
1	4	2.54485	2.54485
4	4	3.12341	3.12341
5	4		3.82435
Sig.		0.0987756	0.202419
Means for groups in homogeneous subsets are displayed.
a. Uses Harmonic Mean Sample Size = 4,000.
Pa FTL2
Tukey HSDa
Date	N	Subset for alpha = 0.05
		1	2
3	4	0.196452
1	4	0.555213
2	4	1.47209
6	4	1.66625
4	4	2.26096
5	4		4.72804
Sig.		0.0906243	1
Means for groups in homogeneous subsets are displayed.
a. Uses Harmonic Mean Sample Size = 4,000.

## Sheet: A2K NEEDLES EPITYPES DIF ANOV
NEEDLES:																		SUMMARY ANOVA: A2K NEEDLES, DIFFS BETWEEN EPITYPES ALONG CDs?									ANOVA A2K NEEDLES: IF CD1, DIFFS BETWEEN EPITYPES?										ANOVA A2K NEEDLES: IF CD2, DIFFS BETWEEN EPITYPES?										ANOVA A2K NEEDLES: IF CD3, DIFFS BETWEEN EPITYPES?
																				20.04	27.04	04.05	11.05	18.05	25.05				Sum of Squares	df	Mean Square	F	Sig.						Sum of Squares	df	Mean Square	F	Sig.						Sum of Squares
																		Pa Dhn1	Between Groups	0.0207494	0.00714337	0.565506	0.0071942	0.248708	0.086706		Pa Dhn1	Between Groups	0.570882	1	0.570882	9.69544	0.0207494				Pa Dhn1	Between Groups	0.911925	1	0.911925	15.976	0.00714337				Pa Dhn1	Between Groups	0.81984
	CD	A2K 18 NEEDLES	N	Mean		Std. Deviation		A2K 28 NEEDLES	N	Mean		Std. Deviation							Within Groups									Within Groups	0.353289	6	0.0588815							Within Groups	0.342486	6	0.057081							Within Groups	13.309
			Statistic	Statistic	Std. Error	Statistic			Statistic	Statistic	Std. Error	Statistic							Total									Total	0.924171	7								Total	1.25441	7								Total	14.1288
20.04	1	Pa Dhn 6	4	0.793406	0.13652	0.27304		Pa Dhn 6	4	1.15422	0.118113	0.236226						Pa Dhn13	Between Groups	0.0530738	0.0296745	0.043637	0.27957	0.212683	0.686883		Pa Dhn13	Between Groups	0.280751	1	0.280751	5.77465	0.0530738				Pa Dhn13	Between Groups	0.282445	1	0.282445	8.0499	0.0296745				Pa Dhn13	Between Groups	0.072962
27.04	2	Pa Dhn 6	4	0.46675	0.084919	0.169838		Pa Dhn 6	4	0.25825	0.0286571	0.0573142							Within Groups									Within Groups	0.291707	6	0.0486179							Within Groups	0.210521	6	0.0350868							Within Groups	0.0674555
04.05	3	Pa Dhn 6	4	0.8225	0.110575	0.221149		Pa Dhn 6	4	1.4835	0.730782	1.46156							Total									Total	0.572458	7								Total	0.492966	7								Total	0.140418
11.05	4	Pa Dhn 6	4	2.06625	0.2899	0.5798		Pa Dhn 6	4	0.5415	0.0738709	0.147742						Pa Dhn2.2	Between Groups	0.158017	0.867857	0.433302	0.224562	0.842635	0.0971698		Pa Dhn2.2	Between Groups	0.0832827	1	0.0832827	2.5996	0.158017				Pa Dhn2.2	Between Groups	0.002592	1	0.002592	0.0301516	0.867857				Pa Dhn2.2	Between Groups	1.30169
18.05	5	Pa Dhn 6	4	4.29457	2.39098	4.78196		Pa Dhn 6	4	1.15384	0.22759	0.45518							Within Groups									Within Groups	0.19222	6	0.0320367							Within Groups	0.515793	6	0.0859656							Within Groups	11.0791
25.05	6	Pa Dhn 6	4	4.162	1.14779	2.29559		Pa Dhn 6	4	2.0985	0.474028	0.948056							Total									Total	0.275503	7								Total	0.518385	7								Total	12.3808
																		Pa Dhn23	Between Groups	0.0544458	0.152083	0.443027	0.00774151	0.159967	0.0330165		Pa Dhn23	Between Groups	0.440089	1	0.440089	5.68502	0.0544458				Pa Dhn23	Between Groups	0.025088	1	0.025088	2.69011	0.152083				Pa Dhn23	Between Groups	3.01842
	CD	A2K 18 NEEDLES	N	Mean		Std. Deviation		A2K 28 NEEDLES	N	Mean		Std. Deviation							Within Groups									Within Groups	0.464472	6	0.077412							Within Groups	0.055956	6	0.009326							Within Groups	26.8675
			Statistic	Statistic	Std. Error	Statistic			Statistic	Statistic	Std. Error	Statistic							Total									Total	0.904561	7								Total	0.081044	7								Total	29.8859
20.04	1	Pa Dhn 9	4	0.735655	0.208167	0.416334		Pa Dhn 9	4	0.597732	0.131745	0.26349						Pa Dhn24	Between Groups	0.0865627	0.00724506	0.0275423	0.0525948	0.990792	0.669809		Pa Dhn24	Between Groups	0.116441	1	0.116441	4.19151	0.0865627				Pa Dhn24	Between Groups	1.35127	1	1.35127	15.8771	0.00724506				Pa Dhn24	Between Groups	1.06799
27.04	2	Pa Dhn 9	4	1.43	0.172458	0.344915		Pa Dhn 9	4	0.779	0.151621	0.303241							Within Groups									Within Groups	0.166681	6	0.0277801							Within Groups	0.510649	6	0.0851081							Within Groups	0.765003
04.05	3	Pa Dhn 9	4	2.93425	0.327739	0.655477		Pa Dhn 9	4	1.288	0.0807806	0.161561							Total									Total	0.283121	7								Total	1.86192	7								Total	1.83299
11.05	4	Pa Dhn 9	4	6.4405	2.81103	5.62207		Pa Dhn 9	4	2.626	0.158783	0.317567						Pa Dhn35	Between Groups	0.0775038	0.00647828	0.0242798	0.214863	0.644262	0.339142		Pa Dhn35	Between Groups	0.168418	1	0.168418	4.52517	0.0775038				Pa Dhn35	Between Groups	1.25511	1	1.25511	16.673	0.00647828				Pa Dhn35	Between Groups	1.80215
18.05	5	Pa Dhn 9	4	3.35823	2.20128	4.40256		Pa Dhn 9	4	2.78952	1.15551	2.31102							Within Groups									Within Groups	0.223309	6	0.0372181							Within Groups	0.451668	6	0.075278							Within Groups	1.20844
25.05	6	Pa Dhn 9	4	3.21075	1.71278	3.42555		Pa Dhn 9	4	4.2455	1.63448	3.26896							Total									Total	0.391727	7								Total	1.70678	7								Total	3.01059
																		Pa Dhn39	Between Groups	0.879404	0.0679766	0.522468	0.00271242	0.881656	0.9608		Pa Dhn39	Between Groups	0.000145435	1	0.000145435	0.0250629	0.879404				Pa Dhn39	Between Groups	1.36703	1	1.36703	4.93889	0.0679766				Pa Dhn39	Between Groups	0.516636
	CD	A2K 18 NEEDLES	N	Mean		Std. Deviation		A2K 28 NEEDLES	N	Mean		Std. Deviation							Within Groups									Within Groups	0.0348169	6	0.00580281							Within Groups	1.66073	6	0.276789							Within Groups	6.72404
			Statistic	Statistic	Std. Error	Statistic			Statistic	Statistic	Std. Error	Statistic							Total									Total	0.0349623	7								Total	3.02776	7								Total	7.24067
20.04	1	Pa Dhn1	4	0.529949	0.128811	0.257622		Pa Dhn1	4	1.06422	0.113351	0.226703						Pa Dhn4.3	Between Groups	0.0171537	0.057458	0.429854	0.284891	0.0615947	0.528919		Pa Dhn4.3	Between Groups	1.20756	1	1.20756	10.6564	0.0171537				Pa Dhn4.3	Between Groups	0.0003125	1	0.0003125	5.49853	0.057458				Pa Dhn4.3	Between Groups	0.000780125
27.04	2	Pa Dhn1	4	1.69975	0.139161	0.278322		Pa Dhn1	4	1.0245	0.0957849	0.19157							Within Groups									Within Groups	0.679905	6	0.113317							Within Groups	0.000341	6	5.68333e-05							Within Groups	0.00653575
04.05	3	Pa Dhn1	4	3.44425	0.406739	0.813478		Pa Dhn1	4	2.804	0.971413	1.94283							Total									Total	1.88746	7								Total	0.0006535	7								Total	0.00731588
11.05	4	Pa Dhn1	4	6.3145	1.00878	2.01756		Pa Dhn1	4	2.235	0.165293	0.330585						Pa Dhn40	Between Groups	0.0376573	0.0822541	0.17539	0.642683	0.169902	0.609881		Pa Dhn40	Between Groups	5.06439	1	5.06439	7.06149	0.0376573				Pa Dhn40	Between Groups	0.00103512	1	0.00103512	4.34394	0.0822541				Pa Dhn40	Between Groups	5.0197
18.05	5	Pa Dhn1	4	3.71387	1.11316	2.22632		Pa Dhn1	4	2.23877	0.307683	0.615367							Within Groups									Within Groups	4.30311	6	0.717185							Within Groups	0.00142975	6	0.000238292							Within Groups	12.7619
25.05	6	Pa Dhn1	4	5.37775	1.31955	2.6391		Pa Dhn1	4	2.4825	0.510873	1.02175							Total									Total	9.3675	7								Total	0.00246487	7								Total	17.7816
																		Pa Dhn41	Between Groups	0.577335	0.059005	0.215063	0.440413	0.512556	0.00337491		Pa Dhn41	Between Groups	0.00160819	1	0.00160819	0.346944	0.577335				Pa Dhn41	Between Groups	0.110215	1	0.110215	5.40784	0.059005				Pa Dhn41	Between Groups	0.0649801
	CD	A2K 18 NEEDLES	N	Mean		Std. Deviation		A2K 28 NEEDLES	N	Mean		Std. Deviation							Within Groups									Within Groups	0.0278118	6	0.0046353							Within Groups	0.122284	6	0.0203806							Within Groups	0.20296
			Statistic	Statistic	Std. Error	Statistic			Statistic	Statistic	Std. Error	Statistic							Total									Total	0.02942	7								Total	0.232499	7								Total	0.26794
20.04	1	Pa Dhn13	4	0.854985	0.0919549	0.18391		Pa Dhn13	4	1.22965	0.12591	0.251819						Pa Dhn 6	Between Groups	0.0925924	0.0589315	0.405588	0.0022286	0.238856	0.147644		Pa Dhn 6	Between Groups	0.26037	1	0.26037	3.99482	0.0925924				Pa Dhn 6	Between Groups	0.0869445	1	0.0869445	5.41207	0.0589315				Pa Dhn 6	Between Groups	0.873842
27.04	2	Pa Dhn13	4	0.117431	0.0363094	0.0726187		Pa Dhn13	4	0.493227	0.127377	0.254755							Within Groups									Within Groups	0.391061	6	0.0651768							Within Groups	0.0963895	6	0.0160649							Within Groups	6.55522
04.05	3	Pa Dhn13	4	0.10225	0.0152555	0.0305109		Pa Dhn13	4	0.29325	0.0734068	0.146814							Total									Total	0.65143	7								Total	0.183334	7								Total	7.42906
11.05	4	Pa Dhn13	4	0.07275	0.0163777	0.0327554		Pa Dhn13	4	0.117	0.033439	0.066878						Pa Dhn 9	Between Groups	0.595842	0.0297624	0.00277437	0.224264	0.826658	0.677358		Pa Dhn 9	Between Groups	0.0380458	1	0.0380458	0.313442	0.595842				Pa Dhn 9	Between Groups	0.847602	1	0.847602	8.03711	0.0297624				Pa Dhn 9	Between Groups	5.42028
18.05	5	Pa Dhn13	4	0.980204	0.650781	1.30156		Pa Dhn13	4	0.0721718	0.0251716	0.0503433							Within Groups									Within Groups	0.728284	6	0.121381							Within Groups	0.632766	6	0.105461							Within Groups	1.36726
25.05	6	Pa Dhn13	4	0.06725	0.00975854	0.0195171		Pa Dhn13	4	0.07725	0.0215189	0.0430378							Total									Total	0.76633	7								Total	1.48037	7								Total	6.78753
																		PaEBB1.1	Between Groups	0.681893	0.46944	0.00209124	0.487772	0.330594	0.385579
	CD	A2K 18 NEEDLES	N	Mean		Std. Deviation		A2K 28 NEEDLES	N	Mean		Std. Deviation							Within Groups								ANOVA A2K NEEDLES: CD1, ARE DIFFS BETWEEN EPITYPES?										ANOVA A2K NEEDLES: CD2, ARE DIFFS BETWEEN EPITYPES?										ANOVA A2K NEEDLES: CD3, ARE DIFFS BETWEEN EPITYPES?
			Statistic	Statistic	Std. Error	Statistic			Statistic	Statistic	Std. Error	Statistic							Total										Sum of Squares	df	Mean Square	F	Sig.						Sum of Squares	df	Mean Square	F	Sig.						Sum of Squares
20.04	1	Pa Dhn2.2	4	0.515861	0.111416	0.222832		Pa Dhn2.2	4	0.719923	0.0600405	0.120081						PaEBB1.2	Between Groups	0.0150457	0.00037017	0.0164083	0.57222	0.252675	0.350059		PaEBB1.1	Between Groups	2.02738e-07	1	2.02738e-07	0.185297	0.681893				PaEBB1.1	Between Groups	5.37003e-06	1	5.37003e-06	0.595927	0.46944				PaEBB1.1	Between Groups	0.000192842
27.04	2	Pa Dhn2.2	4	1.68475	0.0611492	0.122298		Pa Dhn2.2	4	1.64875	0.1981	0.3962							Within Groups									Within Groups	6.56473e-06	6	1.09412e-06							Within Groups	5.40673e-05	6	9.01121e-06							Within Groups	4.34276e-05
04.05	3	Pa Dhn2.2	4	3.73125	0.860198	1.7204		Pa Dhn2.2	4	2.9245	0.428161	0.856321							Total									Total	6.76747e-06	7								Total	5.94373e-05	7								Total	0.00023627
11.05	4	Pa Dhn2.2	4	5.48475	0.47251	0.945019		Pa Dhn2.2	4	3.97175	1.01277	2.02554						PaEBB1.3	Between Groups		0.531135	0.455522	0.520522	0.219957	0.0622065		PaEBB1.2	Between Groups	1.65449	1	1.65449	11.3557	0.0150457				PaEBB1.2	Between Groups	4.64678	1	4.64678	51.4858	0.00037017				PaEBB1.2	Between Groups	0.0619628
18.05	5	Pa Dhn2.2	4	2.86278	0.849493	1.69899		Pa Dhn2.2	4	2.64812	0.592149	1.1843							Within Groups									Within Groups	0.874178	6	0.145696							Within Groups	0.541523	6	0.0902538							Within Groups	0.0341397
25.05	6	Pa Dhn2.2	4	3.474	0.625001	1.25		Pa Dhn2.2	4	2.16425	0.232705	0.46541							Total									Total	2.52867	7								Total	5.18831	7								Total	0.0961026
																		PaFTL2	Between Groups	0.891432	0.183126	0.140768	0.374022	0.329512	0.673427		PaEBB1.3	Between Groups	0	1	0						PaEBB1.3	Between Groups	0.000232025	1	0.000232025	0.441403	0.531135				PaEBB1.3	Between Groups	0.00128023
	CD	A2K 18 NEEDLES	N	Mean		Std. Deviation		A2K 28 NEEDLES	N	Mean		Std. Deviation							Within Groups									Within Groups	0	6	0							Within Groups	0.00315393	6	0.000525654							Within Groups	0.0120757
			Statistic	Statistic	Std. Error	Statistic			Statistic	Statistic	Std. Error	Statistic							Total									Total	0	7								Total	0.00338595	7								Total	0.0133559
20.04	1	Pa Dhn23	4	0.661664	0.135468	0.270936		Pa Dhn23	4	1.13075	0.142669	0.285338															PaFTL2	Between Groups	0.00537158	1	0.00537158	0.0202754	0.891432				PaFTL2	Between Groups	54.4619	1	54.4619	2.26386	0.183126				PaFTL2	Between Groups	1.85744
27.04	2	Pa Dhn23	4	0.573	0.0355786	0.0711571		Pa Dhn23	4	0.461	0.0582852	0.11657																Within Groups	1.58959	6	0.264931							Within Groups	144.343	6	24.0571							Within Groups	3.87338
04.05	3	Pa Dhn23	4	0.91325	0.0754203	0.150841		Pa Dhn23	4	2.14175	1.49441	2.98882																Total	1.59496	7								Total	198.805	7								Total	5.73082
11.05	4	Pa Dhn23	4	0.60075	0.0723837	0.144767		Pa Dhn23	4	0.204	0.0704923	0.140985
18.05	5	Pa Dhn23	4	1.15628	0.625086	1.25017		Pa Dhn23	4	0.152951	0.0287917	0.0575834
25.05	6	Pa Dhn23	4	0.43125	0.0736969	0.147394		Pa Dhn23	4	0.211	0.0308896	0.0617792
	CD	A2K 18 NEEDLES	N	Mean		Std. Deviation		A2K 28 NEEDLES	N	Mean		Std. Deviation
			Statistic	Statistic	Std. Error	Statistic			Statistic	Statistic	Std. Error	Statistic
20.04	1	Pa Dhn24	4	0.3534	0.0128895	0.025779		Pa Dhn24	4	0.594689	0.117149	0.234298
27.04	2	Pa Dhn24	4	0.876989	0.078907	0.157814		Pa Dhn24	4	1.69896	0.190598	0.381197
04.05	3	Pa Dhn24	4	1.164	0.112242	0.224483		Pa Dhn24	4	1.89475	0.226168	0.452336
11.05	4	Pa Dhn24	4	1.42625	0.0815183	0.163037		Pa Dhn24	4	2.16	0.293383	0.586766
18.05	5	Pa Dhn24	4	1.60957	0.609799	1.2196		Pa Dhn24	4	1.60002	0.508449	1.0169
25.05	6	Pa Dhn24	4	1.053	0.248913	0.497825		Pa Dhn24	4	0.92525	0.139001	0.278002
	CD	A2K 18 NEEDLES	N	Mean		Std. Deviation		A2K 28 NEEDLES	N	Mean		Std. Deviation
			Statistic	Statistic	Std. Error	Statistic			Statistic	Statistic	Std. Error	Statistic
20.04	1	Pa Dhn35	4	0.252613	0.0402504	0.0805007		Pa Dhn35	4	0.542801	0.130342	0.260684
27.04	2	Pa Dhn35	4	1.20376	0.0893608	0.178722		Pa Dhn35	4	1.99594	0.172202	0.344405
04.05	3	Pa Dhn35	4	2.05825	0.165543	0.331085		Pa Dhn35	4	3.0075	0.270738	0.541476
11.05	4	Pa Dhn35	4	2.915	0.20218	0.40436		Pa Dhn35	4	3.70675	0.533972	1.06794
18.05	5	Pa Dhn35	4	2.03031	0.620193	1.24039		Pa Dhn35	4	1.66677	0.418452	0.836903
25.05	6	Pa Dhn35	4	2.046	0.374186	0.748373		Pa Dhn35	4	1.60725	0.196315	0.392629
	CD	A2K 18 NEEDLES	N	Mean		Std. Deviation		A2K 28 NEEDLES	N	Mean		Std. Deviation
			Statistic	Statistic	Std. Error	Statistic			Statistic	Statistic	Std. Error	Statistic
20.04	1	Pa Dhn39	4	0.271478	0.0435139	0.0870277		Pa Dhn39	4	0.280006	0.0317482	0.0634964
27.04	2	Pa Dhn39	4	2.18125	0.291191	0.582382		Pa Dhn39	4	1.3545	0.231522	0.463043
04.05	3	Pa Dhn39	4	3.786	0.631269	1.26254		Pa Dhn39	4	3.27775	0.402288	0.804576
11.05	4	Pa Dhn39	4	5.9175	0.593957	1.18791		Pa Dhn39	4	2.17225	0.481206	0.962412
18.05	5	Pa Dhn39	4	3.37138	1.51213	3.02426		Pa Dhn39	4	3.05918	1.32414	2.64828
25.05	6	Pa Dhn39	4	5.679	1.46747	2.93494		Pa Dhn39	4	5.835	2.66773	5.33546
	CD	A2K 18 NEEDLES	N	Mean		Std. Deviation		A2K 28 NEEDLES	N	Mean		Std. Deviation
			Statistic	Statistic	Std. Error	Statistic			Statistic	Statistic	Std. Error	Statistic
20.04	1	Pa Dhn4.3	4	1.7463	0.228269	0.456537		Pa Dhn4.3	4	0.969265	0.0674701	0.13494
27.04	2	Pa Dhn4.3	4	0.0405	0.0048734	0.00974679		Pa Dhn4.3	4	0.028	0.00216025	0.00432049
04.05	3	Pa Dhn4.3	4	0.04925	0.0226766	0.0453532		Pa Dhn4.3	4	0.0295	0.00551513	0.0110303
11.05	4	Pa Dhn4.3	4	0.1405	0.0994288	0.198858		Pa Dhn4.3	4	0.0235	0.00681298	0.013626
18.05	5	Pa Dhn4.3	4	0.550194	0.234125	0.46825		Pa Dhn4.3	4	0.0130626	0.00201538	0.00403076
25.05	6	Pa Dhn4.3	4	0.237	0.163027	0.326054		Pa Dhn4.3	4	0.117	0.075389	0.150778
	CD	A2K 18 NEEDLES	N	Mean		Std. Deviation		A2K 28 NEEDLES	N	Mean		Std. Deviation
			Statistic	Statistic	Std. Error	Statistic			Statistic	Statistic	Std. Error	Statistic
20.04	1	Pa Dhn40	4	0.305601	0.0932905	0.186581		Pa Dhn40	4	1.89689	0.591514	1.18303
27.04	2	Pa Dhn40	4	0.0265	0.00619812	0.0123962		Pa Dhn40	4	0.04925	0.00898494	0.0179699
04.05	3	Pa Dhn40	4	0.09175	0.0163624	0.0327249		Pa Dhn40	4	1.676	1.03113	2.06225
11.05	4	Pa Dhn40	4	0.0865	0.0123861	0.0247723		Pa Dhn40	4	0.0695	0.0325384	0.0650769
18.05	5	Pa Dhn40	4	1.14922	0.689336	1.37867		Pa Dhn40	4	0.0726997	0.0367176	0.0734353
25.05	6	Pa Dhn40	4	0.1055	0.0404815	0.080963		Pa Dhn40	4	0.13275	0.0304285	0.0608571
	CD	A2K 18 NEEDLES	N	Mean		Std. Deviation		A2K 28 NEEDLES	N	Mean		Std. Deviation
			Statistic	Statistic	Std. Error	Statistic			Statistic	Statistic	Std. Error	Statistic
20.04	1	Pa Dhn41	4	0.498938	0.0386241	0.0772481		Pa Dhn41	4	0.527294	0.0287373	0.0574745
27.04	2	Pa Dhn41	4	1.5035	0.0389476	0.0778952		Pa Dhn41	4	1.26875	0.0931311	0.186262
04.05	3	Pa Dhn41	4	1.8925	0.116072	0.232144		Pa Dhn41	4	2.07275	0.0586563	0.117313
11.05	4	Pa Dhn41	4	2.09275	0.0944999	0.189		Pa Dhn41	4	1.973	0.109948	0.219895
18.05	5	Pa Dhn41	4	1.40981	0.21403	0.42806		Pa Dhn41	4	1.60341	0.177754	0.355508
25.05	6	Pa Dhn41	4	1.81825	0.0678164	0.135633		Pa Dhn41	4	1.426	0.0490697	0.0981394
	CD	A2K 18 NEEDLES						A2K 28 NEEDLES
			N	Mean	Std. Error	Std dev			N	Mean	Std. Error	Std dev
20.04	1	PaEBB1.1	4	0.00345022	0.000576697	0.00115339		PaEBB1.1	4	0.00313183	0.000463122	0.000926244
27.04	2	PaEBB1.1	4	0.00460422	0.00201189	0.00402378		PaEBB1.1	4	0.00296561	0.000676694	0.00135339
04.05	3	PaEBB1.1	4	0.0122585	0.00160808	0.00321616		PaEBB1.1	4	0.00243909	0.00101639	0.00203278
11.05	4	PaEBB1.1	4	0.0115792	0.00283473	0.00566947		PaEBB1.1	4	0.00867462	0.00272221	0.00544441
18.05	5	PaEBB1.1	4	3.1752	2.95637	5.91274		PaEBB1.1	4	0.0459594	0.0235873	0.0471747
25.05	6	PaEBB1.1	4	0.00560263	0.00347992	0.00695985		PaEBB1.1	4	0.0170014	0.0116755	0.023351
	CD	A2K 18 NEEDLES	N	Mean		Std. Deviation		A2K 28 NEEDLES	N	Mean		Std. Deviation
			Statistic	Statistic	Std. Error	Statistic			Statistic	Statistic	Std. Error	Statistic
20.04	1	PaEBB1.2	4	0.871611	0.119573	0.239145		PaEBB1.2	4	1.78114	0.241972	0.483944
27.04	2	PaEBB1.2	4	0.761264	0.180423	0.360845		PaEBB1.2	4	2.28553	0.112136	0.224273
04.05	3	PaEBB1.2	4	0.217583	0.0136466	0.0272932		PaEBB1.2	4	0.393598	0.051563	0.103126
11.05	4	PaEBB1.2	4	0.376913	0.0589201	0.11784		PaEBB1.2	4	0.469075	0.142639	0.285278
18.05	5	PaEBB1.2	4	4.69377	3.52661	7.05322		PaEBB1.2	4	0.230891	0.0582936	0.116587
25.05	6	PaEBB1.2	4	0.256576	0.0704262	0.140852		PaEBB1.2	4	0.176235	0.0364361	0.0728722
	CD	A2K 18 NEEDLES	N	Mean		Std. Deviation		A2K 28 NEEDLES	N	Mean		Std. Deviation
			Statistic	Statistic	Std. Error	Statistic			Statistic	Statistic	Std. Error	Statistic
20.04	1	PaEBB1.3	4	0	0	0		PaEBB1.3	4	0	0	0
27.04	2	PaEBB1.3	4	0.0177024	0.0113777	0.0227554		PaEBB1.3	4	0.0284733	0.0115488	0.0230976
04.05	3	PaEBB1.3	4	0.0314398	0.0314398	0.0628797		PaEBB1.3	4	0.00613939	0.0042244	0.0084488
11.05	4	PaEBB1.3	4	0.00382223	0.00382223	0.00764445		PaEBB1.3	4	0.0131947	0.0131947	0.0263894
18.05	5	PaEBB1.3	4	3.59208	2.53673	5.07346		PaEBB1.3	4	0.116742	0.0835401	0.16708
25.05	6	PaEBB1.3	4	0.0211163	0.0122669	0.0245338		PaEBB1.3	4	0.092659	0.0287781	0.0575562
	CD	A2K 18 NEEDLES	N	Mean		Std. Deviation		A2K 28 NEEDLES	N	Mean		Std. Deviation
			Statistic	Statistic	Std. Error	Statistic			Statistic	Statistic	Std. Error	Statistic
20.04	1	PaFTL2	4	1.3038	0.255586	0.511172		PaFTL2	4	1.25197	0.259117	0.518234
27.04	2	PaFTL2	4	4.50781	1.35501	2.71003		PaFTL2	4	9.72614	3.19257	6.38514
04.05	3	PaFTL2	4	0.190486	0.0543135	0.108627		PaFTL2	4	1.15419	0.565537	1.13107
11.05	4	PaFTL2	4	1.64452	0.541121	1.08224		PaFTL2	4	1.09109	0.198412	0.396824
18.05	5	PaFTL2	4	3.85055	1.9024	3.8048		PaFTL2	4	1.81043	0.279317	0.558634
25.05	6	PaFTL2	4	1.3581	0.44274	0.885481		PaFTL2	4	1.82344	0.953065	1.90613
[truncated: 32 more columns]

## Sheet: TUKEY´S COLL DATES NEEDLES 18º
MEDIA COMPARISON BETWEEN COLLECTION DATES; NEEDLES 18º
/POSTHOC=TUKEY ALPHA(0.05).
ANOVA: NEEDLES 18º; DIFFERENCES BETWEEN COLLECTION DATES
		Sum of Squares	df	Mean Square	F	Sig.
DHN1	Between Groups	94.2275	5	18.8455	6.73169	0.00106295
	Within Groups	50.3914	18	2.79952
	Total	144.619	23
DHN13	Between Groups	3.69097	5	0.738194	2.55103	0.0650059
	Within Groups	5.20868	18	0.289371
	Total	8.89965	23
DHN2.2	Between Groups	59.3738	5	11.8748	8.51625	0.000279284
	Within Groups	25.0986	18	1.39437
	Total	84.4724	23
Post Hoc Tests
Multiple Comparisons
Tukey HSD
Dependent Variable	(I) Date	(J) Date	Mean Difference (I-J)	Std. Error	Sig.	95% Confidence Interval
						Lower Bound	Upper Bound
DHN1	1	2	-1.16975	1.18311	0.915672	-4.92973	2.59023
		3	-2.91425	1.18311	0.187092	-6.67423	0.84573
		4	-5,7845000*	1.18311	0.00140537	-9.54448	-2.02452
		5	-3.18375	1.18311	0.125832	-6.94373	0.57623
		6	-4,8477500*	1.18311	0.00751144	-8.60773	-1.08777
	2	1	1.16975	1.18311	0.915672	-2.59023	4.92973
		3	-1.7445	1.18311	0.683615	-5.50448	2.01548
		4	-4,6147500*	1.18311	0.0113746	-8.37473	-0.85477
		5	-2.014	1.18311	0.547388	-5.77398	1.74598
		6	-3.678	1.18311	0.0572985	-7.43798	0.0819798
	3	1	2.91425	1.18311	0.187092	-0.84573	6.67423
		2	1.7445	1.18311	0.683615	-2.01548	5.50448
		4	-2.87025	1.18311	0.199076	-6.63023	0.88973
		5	-0.2695	1.18311	0.999899	-4.02948	3.49048
		6	-1.9335	1.18311	0.588186	-5.69348	1.82648
	4	1	5,7845000*	1.18311	0.00140537	2.02452	9.54448
		2	4,6147500*	1.18311	0.0113746	0.85477	8.37473
		3	2.87025	1.18311	0.199076	-0.88973	6.63023
		5	2.60075	1.18311	0.285737	-1.15923	6.36073
		6	0.93675	1.18311	0.965376	-2.82323	4.69673
	5	1	3.18375	1.18311	0.125832	-0.57623	6.94373
		2	2.014	1.18311	0.547388	-1.74598	5.77398
		3	0.2695	1.18311	0.999899	-3.49048	4.02948
		4	-2.60075	1.18311	0.285737	-6.36073	1.15923
		6	-1.664	1.18311	0.722951	-5.42398	2.09598
	6	1	4,8477500*	1.18311	0.00751144	1.08777	8.60773
		2	3.678	1.18311	0.0572985	-0.0819798	7.43798
		3	1.9335	1.18311	0.588186	-1.82648	5.69348
		4	-0.93675	1.18311	0.965376	-4.69673	2.82323
		5	1.664	1.18311	0.722951	-2.09598	5.42398
DHN13	1	2	0.73725	0.380376	0.412387	-0.471597	1.9461
		3	0.7525	0.380376	0.391082	-0.456347	1.96135
		4	0.782	0.380376	0.351616	-0.426847	1.99085
		5	-0.1255	0.380376	0.999384	-1.33435	1.08335
		6	0.7875	0.380376	0.344527	-0.421347	1.99635
	2	1	-0.73725	0.380376	0.412387	-1.9461	0.471597
		3	0.01525	0.380376	1	-1.1936	1.2241
		4	0.04475	0.380376	0.999996	-1.1641	1.2536
		5	-0.86275	0.380376	0.256665	-2.0716	0.346097
		6	0.05025	0.380376	0.999993	-1.1586	1.2591
	3	1	-0.7525	0.380376	0.391082	-1.96135	0.456347
		2	-0.01525	0.380376	1	-1.2241	1.1936
		4	0.0295	0.380376	1	-1.17935	1.23835
		5	-0.878	0.380376	0.240989	-2.08685	0.330847
		6	0.035	0.380376	0.999999	-1.17385	1.24385
	4	1	-0.782	0.380376	0.351616	-1.99085	0.426847
		2	-0.04475	0.380376	0.999996	-1.2536	1.1641
		3	-0.0295	0.380376	1	-1.23835	1.17935
		5	-0.9075	0.380376	0.212702	-2.11635	0.301347
		6	0.0055	0.380376	1	-1.20335	1.21435
	5	1	0.1255	0.380376	0.999384	-1.08335	1.33435
		2	0.86275	0.380376	0.256665	-0.346097	2.0716
		3	0.878	0.380376	0.240989	-0.330847	2.08685
		4	0.9075	0.380376	0.212702	-0.301347	2.11635
		6	0.913	0.380376	0.207721	-0.295847	2.12185
	6	1	-0.7875	0.380376	0.344527	-1.99635	0.421347
		2	-0.05025	0.380376	0.999993	-1.2591	1.1586
		3	-0.035	0.380376	0.999999	-1.24385	1.17385
		4	-0.0055	0.380376	1	-1.21435	1.20335
		5	-0.913	0.380376	0.207721	-2.12185	0.295847
DHN2.2	1	2	-1.169	0.834975	0.72659	-3.82258	1.48458
		3	-3,2155000*	0.834975	0.0126191	-5.86908	-0.561921
		4	-4,9690000*	0.834975	0.000156362	-7.62258	-2.31542
		5	-2.347	0.834975	0.101106	-5.00058	0.306579
		6	-2,9582500*	0.834975	0.0239329	-5.61183	-0.304671
	2	1	1.169	0.834975	0.72659	-1.48458	3.82258
		3	-2.0465	0.834975	0.190968	-4.70008	0.607079
		4	-3,8000000*	0.834975	0.0028732	-6.45358	-1.14642
		5	-1.178	0.834975	0.720468	-3.83158	1.47558
		6	-1.78925	0.834975	0.310297	-4.44283	0.864329
	3	1	3,2155000*	0.834975	0.0126191	0.561921	5.86908
		2	2.0465	0.834975	0.190968	-0.607079	4.70008
		4	-1.7535	0.834975	0.330222	-4.40708	0.900079
		5	0.8685	0.834975	0.898014	-1.78508	3.52208
		6	0.25725	0.834975	0.999558	-2.39633	2.91083
	4	1	4,9690000*	0.834975	0.000156362	2.31542	7.62258
		2	3,8000000*	0.834975	0.0028732	1.14642	6.45358
		3	1.7535	0.834975	0.330222	-0.900079	4.40708
		5	2.622	0.834975	0.0538693	-0.0315792	5.27558
		6	2.01075	0.834975	0.20504	-0.642829	4.66433
	5	1	2.347	0.834975	0.101106	-0.306579	5.00058
		2	1.178	0.834975	0.720468	-1.47558	3.83158
		3	-0.8685	0.834975	0.898014	-3.52208	1.78508
		4	-2.622	0.834975	0.0538693	-5.27558	0.0315792
		6	-0.61125	0.834975	0.975181	-3.26483	2.04233
	6	1	2,9582500*	0.834975	0.0239329	0.304671	5.61183
		2	1.78925	0.834975	0.310297	-0.864329	4.44283
		3	-0.25725	0.834975	0.999558	-2.91083	2.39633
		4	-2.01075	0.834975	0.20504	-4.66433	0.642829
		5	0.61125	0.834975	0.975181	-2.04233	3.26483
*. The mean difference is significant at the 0.05 level.
Homogeneous Subsets
DHN1
Tukey HSDa
Date	N	Subset for alpha = 0.05
		1	2	3
1	4	0.53
2	4	1.69975	1.69975
3	4	3.44425	3.44425	3.44425
5	4	3.71375	3.71375	3.71375
6	4		5.37775	5.37775
4	4			6.3145
Sig.		0.125832	0.0572985	0.199076
Means for groups in homogeneous subsets are displayed.
a. Uses Harmonic Mean Sample Size = 4,000.
DHN13
Tukey HSDa
Date	N	Subset for alpha = 0.05
		1
6	4	0.06725
4	4	0.07275
3	4	0.10225
2	4	0.1175
1	4	0.85475
5	4	0.98025
Sig.		0.207721
Means for groups in homogeneous subsets are displayed.
a. Uses Harmonic Mean Sample Size = 4,000.
DHN2.2
Tukey HSDa
Date	N	Subset for alpha = 0.05
		1	2	3
1	4	0.51575
2	4	1.68475	1.68475
5	4	2.86275	2.86275	2.86275
6	4		3.474	3.474
3	4		3.73125	3.73125
4	4			5.48475
Sig.		0.101106	0.190968	0.0538693
Means for groups in homogeneous subsets are displayed.
a. Uses Harmonic Mean Sample Size = 4,000.
/POSTHOC=TUKEY ALPHA(0.05).
ANOVA
		Sum of Squares	df	Mean Square	F	Sig.
DHN23	Between Groups	1.40098	5	0.280196	0.984525	0.454093
	Within Groups	5.12281	18	0.284601
	Total	6.52379	23
DHN24	Between Groups	3.90861	5	0.781722	2.55204	0.0649273
	Within Groups	5.51363	18	0.306313
	Total	9.42224	23
DHN35	Between Groups	16.6366	5	3.32732	8.28383	0.000328923
	Within Groups	7.22996	18	0.401664
	Total	23.8666	23
Post Hoc Tests
Multiple Comparisons
Tukey HSD
Dependent Variable	(I) Date	(J) Date	Mean Difference (I-J)	Std. Error	Sig.	95% Confidence Interval
						Lower Bound	Upper Bound
DHN23	1	2	0.0885	0.377227	0.999884	-1.11034	1.28734
		3	-0.25175	0.377227	0.983413	-1.45059	0.947091
		4	0.06075	0.377227	0.999982	-1.13809	1.25959
		5	-0.49475	0.377227	0.775217	-1.69359	0.704091
		6	0.23025	0.377227	0.988857	-0.968591	1.42909
	2	1	-0.0885	0.377227	0.999884	-1.28734	1.11034
		3	-0.34025	0.377227	0.941008	-1.53909	0.858591
		4	-0.02775	0.377227	1	-1.22659	1.17109
		5	-0.58325	0.377227	0.641117	-1.78209	0.615591
		6	0.14175	0.377227	0.998846	-1.05709	1.34059
	3	1	0.25175	0.377227	0.983413	-0.947091	1.45059
		2	0.34025	0.377227	0.941008	-0.858591	1.53909
		4	0.3125	0.377227	0.95821	-0.886341	1.51134
		5	-0.243	0.377227	0.985818	-1.44184	0.955841
		6	0.482	0.377227	0.792882	-0.716841	1.68084
	4	1	-0.06075	0.377227	0.999982	-1.25959	1.13809
		2	0.02775	0.377227	1	-1.17109	1.22659
		3	-0.3125	0.377227	0.95821	-1.51134	0.886341
		5	-0.5555	0.377227	0.684735	-1.75434	0.643341
		6	0.1695	0.377227	0.997295	-1.02934	1.36834
	5	1	0.49475	0.377227	0.775217	-0.704091	1.69359
		2	0.58325	0.377227	0.641117	-0.615591	1.78209
		3	0.243	0.377227	0.985818	-0.955841	1.44184
		4	0.5555	0.377227	0.684735	-0.643341	1.75434
		6	0.725	0.377227	0.42121	-0.473841	1.92384
	6	1	-0.23025	0.377227	0.988857	-1.42909	0.968591
		2	-0.14175	0.377227	0.998846	-1.34059	1.05709
		3	-0.482	0.377227	0.792882	-1.68084	0.716841
		4	-0.1695	0.377227	0.997295	-1.36834	1.02934
		5	-0.725	0.377227	0.42121	-1.92384	0.473841
DHN24	1	2	-0.52375	0.391352	0.760849	-1.76748	0.71998
		3	-0.81075	0.391352	0.343873	-2.05448	0.43298
		4	-1.073	0.391352	0.114781	-2.31673	0.17073
		5	-1,2560000*	0.391352	0.0469899	-2.49973	-0.0122699
		6	-0.69975	0.391352	0.49679	-1.94348	0.54398
	2	1	0.52375	0.391352	0.760849	-0.71998	1.76748
		3	-0.287	0.391352	0.974991	-1.53073	0.95673
		4	-0.54925	0.391352	0.724648	-1.79298	0.69448
		5	-0.73225	0.391352	0.449301	-1.97598	0.51148
		6	-0.176	0.391352	0.997284	-1.41973	1.06773
	3	1	0.81075	0.391352	0.343873	-0.43298	2.05448
		2	0.287	0.391352	0.974991	-0.95673	1.53073
		4	-0.26225	0.391352	0.98311	-1.50598	0.98148
		5	-0.44525	0.391352	0.859291	-1.68898	0.79848
		6	0.111	0.391352	0.999705	-1.13273	1.35473
	4	1	1.073	0.391352	0.114781	-0.17073	2.31673
		2	0.54925	0.391352	0.724648	-0.69448	1.79298
		3	0.26225	0.391352	0.98311	-0.98148	1.50598
		5	-0.183	0.391352	0.996736	-1.42673	1.06073
		6	0.37325	0.391352	0.926554	-0.87048	1.61698
	5	1	1,2560000*	0.391352	0.0469899	0.0122699	2.49973
		2	0.73225	0.391352	0.449301	-0.51148	1.97598
		3	0.44525	0.391352	0.859291	-0.79848	1.68898
		4	0.183	0.391352	0.996736	-1.06073	1.42673
		6	0.55625	0.391352	0.714449	-0.68748	1.79998
	6	1	0.69975	0.391352	0.49679	-0.54398	1.94348
		2	0.176	0.391352	0.997284	-1.06773	1.41973
		3	-0.111	0.391352	0.999705	-1.35473	1.13273
		4	-0.37325	0.391352	0.926554	-1.61698	0.87048
		5	-0.55625	0.391352	0.714449	-1.79998	0.68748
DHN35	1	2	-0.95125	0.448143	0.319613	-2.37546	0.472964
		3	-1,8057500*	0.448143	0.0086718	-3.22996	-0.381536
		4	-2,6625000*	0.448143	0.000159516	-4.08671	-1.23829
		5	-1,7775000*	0.448143	0.00990375	-3.20171	-0.353286
		6	-1,7935000*	0.448143	0.00918627	-3.21771	-0.369286
	2	1	0.95125	0.448143	0.319613	-0.472964	2.37546
		3	-0.8545	0.448143	0.4295	-2.27871	0.569714
		4	-1,7112500*	0.448143	0.0135072	-3.13546	-0.287036
		5	-0.82625	0.448143	0.464744	-2.25046	0.597964
		6	-0.84225	0.448143	0.444634	-2.26646	0.581964
	3	1	1,8057500*	0.448143	0.0086718	0.381536	3.22996
		2	0.8545	0.448143	0.4295	-0.569714	2.27871
		4	-0.85675	0.448143	0.426746	-2.28096	0.567464
		5	0.02825	0.448143	1	-1.39596	1.45246
		6	0.01225	0.448143	1	-1.41196	1.43646
	4	1	2,6625000*	0.448143	0.000159516	1.23829	4.08671
		2	1,7112500*	0.448143	0.0135072	0.287036	3.13546
		3	0.85675	0.448143	0.426746	-0.567464	2.28096
		5	0.885	0.448143	0.392914	-0.539214	2.30921
		6	0.869	0.448143	0.411903	-0.555214	2.29321
	5	1	1,7775000*	0.448143	0.00990375	0.353286	3.20171
		2	0.82625	0.448143	0.464744	-0.597964	2.25046
		3	-0.02825	0.448143	1	-1.45246	1.39596
		4	-0.885	0.448143	0.392914	-2.30921	0.539214
		6	-0.016	0.448143	1	-1.44021	1.40821
	6	1	1,7935000*	0.448143	0.00918627	0.369286	3.21771
		2	0.84225	0.448143	0.444634	-0.581964	2.26646
		3	-0.01225	0.448143	1	-1.43646	1.41196
		4	-0.869	0.448143	0.411903	-2.29321	0.555214
		5	0.016	0.448143	1	-1.40821	1.44021
*. The mean difference is significant at the 0.05 level.
Homogeneous Subsets
DHN23
Tukey HSDa
Date	N	Subset for alpha = 0.05
		1
6	4	0.43125
2	4	0.573
4	4	0.60075
1	4	0.6615
3	4	0.91325
5	4	1.15625
Sig.		0.42121
Means for groups in homogeneous subsets are displayed.
a. Uses Harmonic Mean Sample Size = 4,000.
DHN24
Tukey HSDa
Date	N	Subset for alpha = 0.05
		1	2
1	4	0.35325
2	4	0.877	0.877
6	4	1.053	1.053
3	4	1.164	1.164
4	4	1.42625	1.42625
5	4		1.60925
Sig.		0.114781	0.449301
Means for groups in homogeneous subsets are displayed.
a. Uses Harmonic Mean Sample Size = 4,000.
DHN35
Tukey HSDa
Date	N	Subset for alpha = 0.05
		1	2	3
1	4	0.2525
2	4	1.20375	1.20375
5	4		2.03	2.03
6	4		2.046	2.046
3	4		2.05825	2.05825
4	4			2.915
Sig.		0.319613	0.4295	0.392914
Means for groups in homogeneous subsets are displayed.
a. Uses Harmonic Mean Sample Size = 4,000.
ANOVA
		Sum of Squares	df	Mean Square	F	Sig.
DHN39	Between Groups	91.3837	5	18.2767	5.19404	0.00400254
	Within Groups	63.3382	18	3.51879
	Total	154.722	23
DHN4.3	Between Groups	8.6391	5	1.72782	18.008	1.9122e-06
	Within Groups	1.72705	18	0.0959472
	Total	10.3661	23
DHN40	Between Groups	3.68885	5	0.73777	2.27648	0.090587
	Within Groups	5.8335	18	0.324083
	Total	9.52235	23
Post Hoc Tests
Multiple Comparisons
Tukey HSD
Dependent Variable	(I) Date	(J) Date	Mean Difference (I-J)	Std. Error	Sig.	95% Confidence Interval
						Lower Bound	Upper Bound
DHN39	1	2	-1.90975	1.32642	0.703845	-6.12517	2.30567
		3	-3.5145	1.32642	0.135499	-7.72992	0.700916
		4	-5,6460000*	1.32642	0.00536401	-9.86142	-1.43058
		5	-3.09975	1.32642	0.230217	-7.31517	1.11567
		6	-5,4075000*	1.32642	0.00784703	-9.62292	-1.19208
	2	1	1.90975	1.32642	0.703845	-2.30567	6.12517
		3	-1.60475	1.32642	0.826553	-5.82017	2.61067
		4	-3.73625	1.32642	0.100002	-7.95167	0.479166
		5	-1.19	1.32642	0.942256	-5.40542	3.02542
		6	-3.49775	1.32642	0.138571	-7.71317	0.717666
	3	1	3.5145	1.32642	0.135499	-0.700916	7.72992
		2	1.60475	1.32642	0.826553	-2.61067	5.82017
		4	-2.1315	1.32642	0.604609	-6.34692	2.08392
		5	0.41475	1.32642	0.999526	-3.80067	4.63017
		6	-1.893	1.32642	0.711125	-6.10842	2.32242
	4	1	5,6460000*	1.32642	0.00536401	1.43058	9.86142
		2	3.73625	1.32642	0.100002	-0.479166	7.95167
		3	2.1315	1.32642	0.604609	-2.08392	6.34692
		5	2.54625	1.32642	0.422452	-1.66917	6.76167
		6	0.2385	1.32642	0.999969	-3.97692	4.45392
	5	1	3.09975	1.32642	0.230217	-1.11567	7.31517
		2	1.19	1.32642	0.942256	-3.02542	5.40542
		3	-0.41475	1.32642	0.999526	-4.63017	3.80067
		4	-2.54625	1.32642	0.422452	-6.76167	1.66917
		6	-2.30775	1.32642	0.525081	-6.52317	1.90767
	6	1	5,4075000*	1.32642	0.00784703	1.19208	9.62292
		2	3.49775	1.32642	0.138571	-0.717666	7.71317
		3	1.893	1.32642	0.711125	-2.32242	6.10842
		4	-0.2385	1.32642	0.999969	-4.45392	3.97692
		5	2.30775	1.32642	0.525081	-1.90767	6.52317
DHN4.3	1	2	1,7060000*	0.219029	4.69612e-06	1.00992	2.40208
		3	1,6972500*	0.219029	5.0452e-06	1.00117	2.39333
		4	1,6060000*	0.219029	1.07855e-05	0.909919	2.30208
		5	1,1960000*	0.219029	0.000426045	0.499919	1.89208
		6	1,5095000*	0.219029	2.46702e-05	0.813419	2.20558
	2	1	-1,7060000*	0.219029	4.69612e-06	-2.40208	-1.00992
		3	-0.00875	0.219029	1	-0.704831	0.687331
		4	-0.1	0.219029	0.997083	-0.796081	0.596081
		5	-0.51	0.219029	0.233357	-1.20608	0.186081
		6	-0.1965	0.219029	0.942258	-0.892581	0.499581
	3	1	-1,6972500*	0.219029	5.0452e-06	-2.39333	-1.00117
		2	0.00875	0.219029	1	-0.687331	0.704831
		4	-0.09125	0.219029	0.99811	-0.787331	0.604831
		5	-0.50125	0.219029	0.248614	-1.19733	0.194831
		6	-0.18775	0.219029	0.951937	-0.883831	0.508331
	4	1	-1,6060000*	0.219029	1.07855e-05	-2.30208	-0.909919
		2	0.1	0.219029	0.997083	-0.596081	0.796081
		3	0.09125	0.219029	0.99811	-0.604831	0.787331
		5	-0.41	0.219029	0.44884	-1.10608	0.286081
		6	-0.0965	0.219029	0.997535	-0.792581	0.599581
	5	1	-1,1960000*	0.219029	0.000426045	-1.89208	-0.499919
		2	0.51	0.219029	0.233357	-0.186081	1.20608
		3	0.50125	0.219029	0.248614	-0.194831	1.19733
		4	0.41	0.219029	0.44884	-0.286081	1.10608
		6	0.3135	0.219029	0.708725	-0.382581	1.00958
	6	1	-1,5095000*	0.219029	2.46702e-05	-2.20558	-0.813419
		2	0.1965	0.219029	0.942258	-0.499581	0.892581
		3	0.18775	0.219029	0.951937	-0.508331	0.883831
		4	0.0965	0.219029	0.997535	-0.599581	0.792581
		5	-0.3135	0.219029	0.708725	-1.00958	0.382581
DHN40	1	2	0.27925	0.402544	0.980342	-1.00005	1.55855
		3	0.214	0.402544	0.994066	-1.0653	1.4933
		4	0.21925	0.402544	0.993365	-1.06005	1.49855
		5	-0.84325	0.402544	0.332725	-2.12255	0.436048
		6	0.20025	0.402544	0.995639	-1.07905	1.47955
	2	1	-0.27925	0.402544	0.980342	-1.55855	1.00005
		3	-0.06525	0.402544	0.999981	-1.34455	1.21405
		4	-0.06	0.402544	0.999988	-1.3393	1.2193
		5	-1.1225	0.402544	0.105365	-2.4018	0.156798
		6	-0.079	0.402544	0.999952	-1.3583	1.2003
	3	1	-0.214	0.402544	0.994066	-1.4933	1.0653
		2	0.06525	0.402544	0.999981	-1.21405	1.34455
		4	0.00525	0.402544	1	-1.27405	1.28455
		5	-1.05725	0.402544	0.141185	-2.33655	0.222048
		6	-0.01375	0.402544	1	-1.29305	1.26555
	4	1	-0.21925	0.402544	0.993365	-1.49855	1.06005
		2	0.06	0.402544	0.999988	-1.2193	1.3393
		3	-0.00525	0.402544	1	-1.28455	1.27405
		5	-1.0625	0.402544	0.137963	-2.3418	0.216798
		6	-0.019	0.402544	1	-1.2983	1.2603
	5	1	0.84325	0.402544	0.332725	-0.436048	2.12255
		2	1.1225	0.402544	0.105365	-0.156798	2.4018
		3	1.05725	0.402544	0.141185	-0.222048	2.33655
		4	1.0625	0.402544	0.137963	-0.216798	2.3418
		6	1.0435	0.402544	0.149927	-0.235798	2.3228
	6	1	-0.20025	0.402544	0.995639	-1.47955	1.07905
		2	0.079	0.402544	0.999952	-1.2003	1.3583
		3	0.01375	0.402544	1	-1.26555	1.29305
		4	0.019	0.402544	1	-1.2603	1.2983
		5	-1.0435	0.402544	0.149927	-2.3228	0.235798
*. The mean difference is significant at the 0.05 level.
Homogeneous Subsets
DHN39
Tukey HSDa
Date	N	Subset for alpha = 0.05
		1	2
1	4	0.2715
2	4	2.18125	2.18125
5	4	3.37125	3.37125
3	4	3.786	3.786
6	4		5.679
4	4		5.9175
Sig.		0.135499	0.100002
Means for groups in homogeneous subsets are displayed.
a. Uses Harmonic Mean Sample Size = 4,000.
DHN4.3
Tukey HSDa
Date	N	Subset for alpha = 0.05
		1	2
2	4	0.0405
3	4	0.04925
4	4	0.1405
6	4	0.237
5	4	0.5505
1	4		1.7465
Sig.		0.233357	1
Means for groups in homogeneous subsets are displayed.
a. Uses Harmonic Mean Sample Size = 4,000.
DHN40
Tukey HSDa
Date	N	Subset for alpha = 0.05
		1
2	4	0.0265
4	4	0.0865
3	4	0.09175
6	4	0.1055
1	4	0.30575
5	4	1.149
Sig.		0.105365
Means for groups in homogeneous subsets are displayed.
a. Uses Harmonic Mean Sample Size = 4,000.
ANOVA
		Sum of Squares	df	Mean Square	F	Sig.
DHN41	Between Groups	6.43637	5	1.28727	25.4723	1.41445e-07
	Within Groups	0.909652	18	0.0505362
	Total	7.34602	23
DHN6	Between Groups	60.301	5	12.0602	2.52792	0.0668277
	Within Groups	85.8745	18	4.77081
	Total	146.176	23
DHN9	Between Groups	78.4154	5	15.6831	1.48316	0.244155
	Within Groups	190.333	18	10.5741
	Total	268.749	23
Post Hoc Tests
Multiple Comparisons
Tukey HSD
Dependent Variable	(I) Date	(J) Date	Mean Difference (I-J)	Std. Error	Sig.	95% Confidence Interval
						Lower Bound	Upper Bound
DHN41	1	2	-1,0045000*	0.158959	7.49627e-05	-1.50968	-0.499321
		3	-1,3935000*	0.158959	8.64332e-07	-1.89868	-0.888321
		4	-1,5937500*	0.158959	1.15285e-07	-2.09893	-1.08857
		5	-,9107500*	0.158959	0.00024518	-1.41593	-0.405571
		6	-1,3192500*	0.158959	1.91236e-06	-1.82443	-0.814071
	2	1	1,0045000*	0.158959	7.49627e-05	0.499321	1.50968
		3	-0.389	0.158959	0.192188	-0.894179	0.116179
		4	-,5892500*	0.158959	0.0170487	-1.09443	-0.0840712
		5	0.09375	0.158959	0.990458	-0.411429	0.598929
		6	-0.31475	0.158959	0.390162	-0.819929	0.190429
	3	1	1,3935000*	0.158959	8.64332e-07	0.888321	1.89868
		2	0.389	0.158959	0.192188	-0.116179	0.894179
		4	-0.20025	0.158959	0.802048	-0.705429	0.304929
		5	0.48275	0.158959	0.065888	-0.0224288	0.987929
		6	0.07425	0.158959	0.996753	-0.430929	0.579429
	4	1	1,5937500*	0.158959	1.15285e-07	1.08857	2.09893
		2	,5892500*	0.158959	0.0170487	0.0840712	1.09443
		3	0.20025	0.158959	0.802048	-0.304929	0.705429
		5	,6830000*	0.158959	0.00492674	0.177821	1.18818
		6	0.2745	0.158959	0.532768	-0.230679	0.779679
	5	1	,9107500*	0.158959	0.00024518	0.405571	1.41593
		2	-0.09375	0.158959	0.990458	-0.598929	0.411429
		3	-0.48275	0.158959	0.065888	-0.987929	0.0224288
		4	-,6830000*	0.158959	0.00492674	-1.18818	-0.177821
		6	-0.4085	0.158959	0.155909	-0.913679	0.0966788
	6	1	1,3192500*	0.158959	1.91236e-06	0.814071	1.82443
		2	0.31475	0.158959	0.390162	-0.190429	0.819929
		3	-0.07425	0.158959	0.996753	-0.579429	0.430929
		4	-0.2745	0.158959	0.532768	-0.779679	0.230679
		5	0.4085	0.158959	0.155909	-0.0966788	0.913679
DHN6	1	2	0.32675	1.54448	0.99993	-4.58165	5.23515
		3	-0.029	1.54448	1	-4.9374	4.8794
		4	-1.27275	1.54448	0.959108	-6.18115	3.63565
		5	-3.501	1.54448	0.25721	-8.4094	1.4074
		6	-3.3685	1.54448	0.293234	-8.2769	1.5399
	2	1	-0.32675	1.54448	0.99993	-5.23515	4.58165
		3	-0.35575	1.54448	0.999894	-5.26415	4.55265
		4	-1.5995	1.54448	0.899645	-6.5079	3.3089
		5	-3.82775	1.54448	0.182378	-8.73615	1.08065
		6	-3.69525	1.54448	0.210362	-8.60365	1.21315
	3	1	0.029	1.54448	1	-4.8794	4.9374
		2	0.35575	1.54448	0.999894	-4.55265	5.26415
		4	-1.24375	1.54448	0.962836	-6.15215	3.66465
		5	-3.472	1.54448	0.264812	-8.3804	1.4364
		6	-3.3395	1.54448	0.301558	-8.2479	1.5689
	4	1	1.27275	1.54448	0.959108	-3.63565	6.18115
		2	1.5995	1.54448	0.899645	-3.3089	6.5079
		3	1.24375	1.54448	0.962836	-3.66465	6.15215
		5	-2.22825	1.54448	0.702139	-7.13665	2.68015
		6	-2.09575	1.54448	0.750669	-7.00415	2.81265
	5	1	3.501	1.54448	0.25721	-1.4074	8.4094
		2	3.82775	1.54448	0.182378	-1.08065	8.73615
		3	3.472	1.54448	0.264812	-1.4364	8.3804
		4	2.22825	1.54448	0.702139	-2.68015	7.13665
		6	0.1325	1.54448	0.999999	-4.7759	5.0409
	6	1	3.3685	1.54448	0.293234	-1.5399	8.2769
		2	3.69525	1.54448	0.210362	-1.21315	8.60365
		3	3.3395	1.54448	0.301558	-1.5689	8.2479
		4	2.09575	1.54448	0.750669	-2.81265	7.00415
		5	-0.1325	1.54448	0.999999	-5.0409	4.7759
DHN9	1	2	-0.69425	2.29936	0.9996	-8.00169	6.61319
		3	-2.1985	2.29936	0.925838	-9.50594	5.10894
		4	-5.70475	2.29936	0.181557	-13.0122	1.60269
		5	-2.6225	2.29936	0.858076	-9.92994	4.68494
		6	-2.475	2.29936	0.884418	-9.78244	4.83244
	2	1	0.69425	2.29936	0.9996	-6.61319	8.00169
		3	-1.50425	2.29936	0.984811	-8.81169	5.80319
		4	-5.0105	2.29936	0.294075	-12.3179	2.29694
		5	-1.92825	2.29936	0.956055	-9.23569	5.37919
		6	-1.78075	2.29936	0.968451	-9.08819	5.52669
	3	1	2.1985	2.29936	0.925838	-5.10894	9.50594
		2	1.50425	2.29936	0.984811	-5.80319	8.81169
		4	-3.50625	2.29936	0.653812	-10.8137	3.80119
		5	-0.424	2.29936	0.999965	-7.73144	6.88344
		6	-0.2765	2.29936	0.999996	-7.58394	7.03094
	4	1	5.70475	2.29936	0.181557	-1.60269	13.0122
		2	5.0105	2.29936	0.294075	-2.29694	12.3179
		3	3.50625	2.29936	0.653812	-3.80119	10.8137
		5	3.08225	2.29936	0.759668	-4.22519	10.3897
		6	3.22975	2.29936	0.723987	-4.07769	10.5372
	5	1	2.6225	2.29936	0.858076	-4.68494	9.92994
		2	1.92825	2.29936	0.956055	-5.37919	9.23569
		3	0.424	2.29936	0.999965	-6.88344	7.73144
		4	-3.08225	2.29936	0.759668	-10.3897	4.22519
		6	0.1475	2.29936	1	-7.15994	7.45494
	6	1	2.475	2.29936	0.884418	-4.83244	9.78244
		2	1.78075	2.29936	0.968451	-5.52669	9.08819
		3	0.2765	2.29936	0.999996	-7.03094	7.58394
		4	-3.22975	2.29936	0.723987	-10.5372	4.07769
		5	-0.1475	2.29936	1	-7.45494	7.15994
*. The mean difference is significant at the 0.05 level.
Homogeneous Subsets
DHN41
Tukey HSDa
Date	N	Subset for alpha = 0.05
		1	2	3
1	4	0.499
5	4		1.40975
2	4		1.5035
6	4		1.81825	1.81825
3	4		1.8925	1.8925
4	4			2.09275
Sig.		1	0.065888	0.532768
Means for groups in homogeneous subsets are displayed.
a. Uses Harmonic Mean Sample Size = 4,000.
DHN6
Tukey HSDa
Date	N	Subset for alpha = 0.05
		1
2	4	0.46675
1	4	0.7935
3	4	0.8225
4	4	2.06625
6	4	4.162
5	4	4.2945
Sig.		0.182378
Means for groups in homogeneous subsets are displayed.
a. Uses Harmonic Mean Sample Size = 4,000.
DHN9
Tukey HSDa
Date	N	Subset for alpha = 0.05
		1
1	4	0.73575
2	4	1.43
3	4	2.93425
6	4	3.21075
5	4	3.35825
4	4	6.4405
Sig.		0.181557
Means for groups in homogeneous subsets are displayed.
a. Uses Harmonic Mean Sample Size = 4,000.
ONEWAY EBB1 EBB2 EBB3 BY Date
/MISSING ANALYSIS
/POSTHOC=TUKEY ALPHA(0.05).
ANOVA
		Sum of Squares	df	Mean Square	F	Sig.
Pa EBB1.1	Between Groups	33.448	5	6.68961	1.14808	0.371764
	Within Groups	104.882	18	5.82676
	Total	138.33	23
Pa EBB1.2	Between Groups	60.1573	5	12.0315	1.44465	0.256329
	Within Groups	149.909	18	8.32829
	Total	210.067	23
Pa EBB1.3	Between Groups	42.6586	5	8.53172	1.98835	0.129285
	Within Groups	77.2354	18	4.29086
	Total	119.894	23
Post Hoc Tests
Multiple Comparisons
Tukey HSD
Dependent Variable	(I) Date	(J) Date	Mean Difference (I-J)	Std. Error	Sig.	95% Confidence Interval
						Lower Bound	Upper Bound
Pa EBB1.1	1	2	-0.001154	1.70686	1	-5.42562	5.42332
		3	-0.00880829	1.70686	1	-5.43328	5.41566
		4	-0.00812897	1.70686	1	-5.4326	5.41634
		5	-3.17175	1.70686	0.456524	-8.59622	2.25272
		6	-0.00215241	1.70686	1	-5.42662	5.42232
	2	1	0.001154	1.70686	1	-5.42332	5.42562
		3	-0.0076543	1.70686	1	-5.43212	5.41681
		4	-0.00697497	1.70686	1	-5.43144	5.41749
		5	-3.1706	1.70686	0.456905	-8.59507	2.25387
		6	-0.000998415	1.70686	1	-5.42547	5.42347
	3	1	0.00880829	1.70686	1	-5.41566	5.43328
		2	0.0076543	1.70686	1	-5.41681	5.43212
		4	0.000679326	1.70686	1	-5.42379	5.42515
		5	-3.16294	1.70686	0.459439	-8.58741	2.26153
		6	0.00665588	1.70686	1	-5.41781	5.43112
	4	1	0.00812897	1.70686	1	-5.41634	5.4326
		2	0.00697497	1.70686	1	-5.41749	5.43144
		3	-0.000679326	1.70686	1	-5.42515	5.42379
		5	-3.16362	1.70686	0.459214	-8.58809	2.26085
		6	0.00597655	1.70686	1	-5.41849	5.43045
	5	1	3.17175	1.70686	0.456524	-2.25272	8.59622
		2	3.1706	1.70686	0.456905	-2.25387	8.59507
		3	3.16294	1.70686	0.459439	-2.26153	8.58741
		4	3.16362	1.70686	0.459214	-2.26085	8.58809
		6	3.1696	1.70686	0.457236	-2.25487	8.59407
	6	1	0.00215241	1.70686	1	-5.42232	5.42662
		2	0.000998415	1.70686	1	-5.42347	5.42547
		3	-0.00665588	1.70686	1	-5.43112	5.41781
		4	-0.00597655	1.70686	1	-5.43045	5.41849
		5	-3.1696	1.70686	0.457236	-8.59407	2.25487
Pa EBB1.2	1	2	0.110347	2.04062	1	-6.37483	6.59552
		3	0.654029	2.04062	0.999465	-5.83115	7.1392
		4	0.494698	2.04062	0.999863	-5.99048	6.97987
		5	-3.82216	2.04062	0.448205	-10.3073	2.66302
		6	0.615035	2.04062	0.999603	-5.87014	7.10021
	2	1	-0.110347	2.04062	1	-6.59552	6.37483
		3	0.543681	2.04062	0.999783	-5.94149	7.02886
		4	0.384351	2.04062	0.999961	-6.10082	6.86953
		5	-3.9325	2.04062	0.41839	-10.4177	2.55267
		6	0.504688	2.04062	0.999849	-5.98049	6.98986
	3	1	-0.654029	2.04062	0.999465	-7.1392	5.83115
		2	-0.543681	2.04062	0.999783	-7.02886	5.94149
		4	-0.15933	2.04062	1	-6.6445	6.32584
		5	-4.47619	2.04062	0.287763	-10.9614	2.00899
		6	-0.0389936	2.04062	1	-6.52417	6.44618
	4	1	-0.494698	2.04062	0.999863	-6.97987	5.99048
		2	-0.384351	2.04062	0.999961	-6.86953	6.10082
		3	0.15933	2.04062	1	-6.32584	6.6445
		5	-4.31686	2.04062	0.322966	-10.802	2.16832
		6	0.120337	2.04062	1	-6.36484	6.60551
	5	1	3.82216	2.04062	0.448205	-2.66302	10.3073
		2	3.9325	2.04062	0.41839	-2.55267	10.4177
		3	4.47619	2.04062	0.287763	-2.00899	10.9614
		4	4.31686	2.04062	0.322966	-2.16832	10.802
		6	4.43719	2.04062	0.296129	-2.04798	10.9224
	6	1	-0.615035	2.04062	0.999603	-7.10021	5.87014
		2	-0.504688	2.04062	0.999849	-6.98986	5.98049
		3	0.0389936	2.04062	1	-6.44618	6.52417
		4	-0.120337	2.04062	1	-6.60551	6.36484
		5	-4.43719	2.04062	0.296129	-10.9224	2.04798
Pa EBB1.3	1	2	-0.0177024	1.46473	1	-4.67266	4.63726
		3	-0.0314398	1.46473	1	-4.6864	4.62352
		4	-0.00382223	1.46473	1	-4.65878	4.65114
		5	-3.59208	1.46473	0.190517	-8.24703	1.06288
		6	-0.0211163	1.46473	1	-4.67607	4.63384
	2	1	0.0177024	1.46473	1	-4.63726	4.67266
		3	-0.0137374	1.46473	1	-4.6687	4.64122
		4	0.0138802	1.46473	1	-4.64108	4.66884
		5	-3.57437	1.46473	0.194403	-8.22933	1.08058
		6	-0.00341394	1.46473	1	-4.65837	4.65154
	3	1	0.0314398	1.46473	1	-4.62352	4.6864
		2	0.0137374	1.46473	1	-4.64122	4.6687
		4	0.0276176	1.46473	1	-4.62734	4.68258
		5	-3.56064	1.46473	0.197461	-8.21559	1.09432
		6	0.0103235	1.46473	1	-4.64463	4.66528
	4	1	0.00382223	1.46473	1	-4.65114	4.65878
		2	-0.0138802	1.46473	1	-4.66884	4.64108
		3	-0.0276176	1.46473	1	-4.68258	4.62734
		5	-3.58825	1.46473	0.191351	-8.24321	1.0667
		6	-0.0172941	1.46473	1	-4.67225	4.63766
	5	1	3.59208	1.46473	0.190517	-1.06288	8.24703
		2	3.57437	1.46473	0.194403	-1.08058	8.22933
		3	3.56064	1.46473	0.197461	-1.09432	8.21559
		4	3.58825	1.46473	0.191351	-1.0667	8.24321
		6	3.57096	1.46473	0.195159	-1.084	8.22592
	6	1	0.0211163	1.46473	1	-4.63384	4.67607
		2	0.00341394	1.46473	1	-4.65154	4.65837
		3	-0.0103235	1.46473	1	-4.66528	4.64463
		4	0.0172941	1.46473	1	-4.63766	4.67225
		5	-3.57096	1.46473	0.195159	-8.22592	1.084
Homogeneous Subsets
Pa EBB1.1
Tukey HSDa
Date	N	Subset for alpha = 0.05
		1
1	4	0.00345022
2	4	0.00460422
6	4	0.00560263
4	4	0.0115792
3	4	0.0122585
5	4	3.1752
Sig.		0.456524
Means for groups in homogeneous subsets are displayed.
a. Uses Harmonic Mean Sample Size = 4,000.
Pa EBB1.2
Tukey HSDa
Date	N	Subset for alpha = 0.05
		1
3	4	0.217583
6	4	0.256576
4	4	0.376913
2	4	0.761264
1	4	0.871611
5	4	4.69377
Sig.		0.287763
Means for groups in homogeneous subsets are displayed.
a. Uses Harmonic Mean Sample Size = 4,000.
Pa EBB1.3
Tukey HSDa
Date	N	Subset for alpha = 0.05
		1
1	4	0
4	4	0.00382223
2	4	0.0177024
6	4	0.0211163
3	4	0.0314398
5	4	3.59208
Sig.		0.190517
Means for groups in homogeneous subsets are displayed.
a. Uses Harmonic Mean Sample Size = 4,000.
ONEWAY TFL BY Date
/MISSING ANALYSIS
/POSTHOC=TUKEY ALPHA(0.05).
ANOVA
FTL2
	Sum of Squares	df	Mean Square	F	Sig.
Between Groups	55.5567	5	11.1113	2.77215	0.050041
Within Groups	72.1476	18	4.0082
Total	127.704	23
Post Hoc Tests
Multiple Comparisons
FTL2 Tukey HSD
(I) Date	(J) Date	Mean Difference (I-J)	Std. Error	Sig.	95% Confidence Interval
					Lower Bound	Upper Bound
1	2	-3.20401	1.41566	0.258627	-7.70304	1.29501
	3	1.11331	1.41566	0.966345	-3.38571	5.61234
	4	-0.340719	1.41566	0.999868	-4.83974	4.15831
	5	-2.54675	1.41566	0.490428	-7.04578	1.95227
	6	-0.0543068	1.41566	1	-4.55333	4.44472
2	1	3.20401	1.41566	0.258627	-1.29501	7.70304
	3	4.31732	1.41566	0.0642818	-0.1817	8.81635
	4	2.86329	1.41566	0.368259	-1.63573	7.36232
	5	0.657258	1.41566	0.996844	-3.84177	5.15628
	6	3.14971	1.41566	0.274388	-1.34932	7.64873
3	1	-1.11331	1.41566	0.966345	-5.61234	3.38571
	2	-4.31732	1.41566	0.0642818	-8.81635	0.1817
	4	-1.45403	1.41566	0.902677	-5.95306	3.04499
	5	-3.66007	1.41566	0.151735	-8.15909	0.838958
	6	-1.16762	1.41566	0.95896	-5.66664	3.33141
4	1	0.340719	1.41566	0.999868	-4.15831	4.83974
	2	-2.86329	1.41566	0.368259	-7.36232	1.63573
	3	1.45403	1.41566	0.902677	-3.04499	5.95306
	5	-2.20603	1.41566	0.633838	-6.70506	2.29299
	6	0.286412	1.41566	0.999944	-4.21261	4.78544
5	1	2.54675	1.41566	0.490428	-1.95227	7.04578
	2	-0.657258	1.41566	0.996844	-5.15628	3.84177
	3	3.66007	1.41566	0.151735	-0.838958	8.15909
	4	2.20603	1.41566	0.633838	-2.29299	6.70506
	6	2.49245	1.41566	0.512823	-2.00658	6.99147
6	1	0.0543068	1.41566	1	-4.44472	4.55333
	2	-3.14971	1.41566	0.274388	-7.64873	1.34932
	3	1.16762	1.41566	0.95896	-3.33141	5.66664
	4	-0.286412	1.41566	0.999944	-4.78544	4.21261
	5	-2.49245	1.41566	0.512823	-6.99147	2.00658
Homogeneous Subsets
FTL2
Tukey HSDa
Date	N	Subset for alpha = 0.05
		1
3	4	0.190486
1	4	1.3038
6	4	1.3581
4	4	1.64452
5	4	3.85055
2	4	4.50781
Sig.		0.0642818
Means for groups in homogeneous subsets are displayed.
a. Uses Harmonic Mean Sample Size = 4,000.

## Sheet: TUKEY'S COLL DATES NEEDLES 28º
MEDIA COMPARISON BETWEEN COLLECTION DATES; NEEDLES 28º
/POSTHOC=TUKEY ALPHA(0.05).
ANOVA: NEEDLES 18º; DIFFERENCES BETWEEN COLLECTION DATES
		Sum of Squares	df	Mean Square	F	Sig.
DHN1	Between Groups	11.2619	5	2.25237	2.50514	0.0686769
	Within Groups	16.1838	18	0.899099
	Total	27.4456	23
DHN13	Between Groups	3.99123	5	0.798246	30.1519	3.78822e-08
	Within Groups	0.476534	18	0.0264741
	Total	4.46776	23
DHN2.2	Between Groups	24.928	5	4.9856	4.51411	0.0076626
	Within Groups	19.88	18	1.10445
	Total	44.808	23
Post Hoc Tests
Multiple Comparisons
Tukey HSD
Dependent Variable	(I) Date	(J) Date	Mean Difference (I-J)	Std. Error	Sig.	95% Confidence Interval
						Lower Bound	Upper Bound
DHN1	1	2	0.0395	0.670485	1	-2.09132	2.17032
		3	-1.74	0.670485	0.149175	-3.87082	0.390823
		4	-1.171	0.670485	0.521142	-3.30182	0.959823
		5	-1.175	0.670485	0.517624	-3.30582	0.955823
		6	-1.4185	0.670485	0.322884	-3.54932	0.712323
	2	1	-0.0395	0.670485	1	-2.17032	2.09132
		3	-1.7795	0.670485	0.134432	-3.91032	0.351323
		4	-1.2105	0.670485	0.486708	-3.34132	0.920323
		5	-1.2145	0.670485	0.483263	-3.34532	0.916323
		6	-1.458	0.670485	0.296077	-3.58882	0.672823
	3	1	1.74	0.670485	0.149175	-0.390823	3.87082
		2	1.7795	0.670485	0.134432	-0.351323	3.91032
		4	0.569	0.670485	0.953862	-1.56182	2.69982
		5	0.565	0.670485	0.955174	-1.56582	2.69582
		6	0.3215	0.670485	0.996328	-1.80932	2.45232
	4	1	1.171	0.670485	0.521142	-0.959823	3.30182
		2	1.2105	0.670485	0.486708	-0.920323	3.34132
		3	-0.569	0.670485	0.953862	-2.69982	1.56182
		5	-0.004	0.670485	1	-2.13482	2.12682
		6	-0.2475	0.670485	0.998941	-2.37832	1.88332
	5	1	1.175	0.670485	0.517624	-0.955823	3.30582
		2	1.2145	0.670485	0.483263	-0.916323	3.34532
		3	-0.565	0.670485	0.955174	-2.69582	1.56582
		4	0.004	0.670485	1	-2.12682	2.13482
		6	-0.2435	0.670485	0.999021	-2.37432	1.88732
	6	1	1.4185	0.670485	0.322884	-0.712323	3.54932
		2	1.458	0.670485	0.296077	-0.672823	3.58882
		3	-0.3215	0.670485	0.996328	-2.45232	1.80932
		4	0.2475	0.670485	0.998941	-1.88332	2.37832
		5	0.2435	0.670485	0.999021	-1.88732	2.37432
DHN13	1	2	,7365000*	0.115052	6.37497e-05	0.370859	1.10214
		3	,9365000*	0.115052	2.52353e-06	0.570859	1.30214
		4	1,1127500*	0.115052	1.99573e-07	0.747109	1.47839
		5	1,1572500*	0.115052	1.09732e-07	0.791609	1.52289
		6	1,1525000*	0.115052	1.16876e-07	0.786859	1.51814
	2	1	-,7365000*	0.115052	6.37497e-05	-1.10214	-0.370859
		3	0.2	0.115052	0.525964	-0.165641	0.565641
		4	,3762500*	0.115052	0.0416239	0.0106094	0.741891
		5	,4207500*	0.115052	0.0189095	0.0551094	0.786391
		6	,4160000*	0.115052	0.0205966	0.0503594	0.781641
	3	1	-,9365000*	0.115052	2.52353e-06	-1.30214	-0.570859
		2	-0.2	0.115052	0.525964	-0.565641	0.165641
		4	0.17625	0.115052	0.649624	-0.189391	0.541891
		5	0.22075	0.115052	0.422969	-0.144891	0.586391
		6	0.216	0.115052	0.44576	-0.149641	0.581641
	4	1	-1,1127500*	0.115052	1.99573e-07	-1.47839	-0.747109
		2	-,3762500*	0.115052	0.0416239	-0.741891	-0.0106094
		3	-0.17625	0.115052	0.649624	-0.541891	0.189391
		5	0.0445	0.115052	0.998675	-0.321141	0.410141
		6	0.03975	0.115052	0.99923	-0.325891	0.405391
	5	1	-1,1572500*	0.115052	1.09732e-07	-1.52289	-0.791609
		2	-,4207500*	0.115052	0.0189095	-0.786391	-0.0551094
		3	-0.22075	0.115052	0.422969	-0.586391	0.144891
		4	-0.0445	0.115052	0.998675	-0.410141	0.321141
		6	-0.00475	0.115052	1	-0.370391	0.360891
	6	1	-1,1525000*	0.115052	1.16876e-07	-1.51814	-0.786859
		2	-,4160000*	0.115052	0.0205966	-0.781641	-0.0503594
		3	-0.216	0.115052	0.44576	-0.581641	0.149641
		4	-0.03975	0.115052	0.99923	-0.405391	0.325891
		5	0.00475	0.115052	1	-0.360891	0.370391
DHN2.2	1	2	-0.92875	0.743117	0.807045	-3.2904	1.4329
		3	-2.2045	0.743117	0.075433	-4.56615	0.157152
		4	-3,2517500*	0.743117	0.00416584	-5.6134	-0.890098
		5	-1.928	0.743117	0.149348	-4.28965	0.433652
		6	-1.44425	0.743117	0.409544	-3.8059	0.917402
	2	1	0.92875	0.743117	0.807045	-1.4329	3.2904
		3	-1.27575	0.743117	0.538768	-3.6374	1.0859
		4	-2.323	0.743117	0.0553916	-4.68465	0.0386521
		5	-0.99925	0.743117	0.757386	-3.3609	1.3624
		6	-0.5155	0.743117	0.980343	-2.87715	1.84615
	3	1	2.2045	0.743117	0.075433	-0.157152	4.56615
		2	1.27575	0.743117	0.538768	-1.0859	3.6374
		4	-1.04725	0.743117	0.721353	-3.4089	1.3144
		5	0.2765	0.743117	0.9989	-2.08515	2.63815
		6	0.76025	0.743117	0.904098	-1.6014	3.1219
	4	1	3,2517500*	0.743117	0.00416584	0.890098	5.6134
		2	2.323	0.743117	0.0553916	-0.0386521	4.68465
		3	1.04725	0.743117	0.721353	-1.3144	3.4089
		5	1.32375	0.743117	0.500686	-1.0379	3.6854
		6	1.8075	0.743117	0.197001	-0.554152	4.16915
	5	1	1.928	0.743117	0.149348	-0.433652	4.28965
		2	0.99925	0.743117	0.757386	-1.3624	3.3609
		3	-0.2765	0.743117	0.9989	-2.63815	2.08515
		4	-1.32375	0.743117	0.500686	-3.6854	1.0379
		6	0.48375	0.743117	0.985141	-1.8779	2.8454
	6	1	1.44425	0.743117	0.409544	-0.917402	3.8059
		2	0.5155	0.743117	0.980343	-1.84615	2.87715
		3	-0.76025	0.743117	0.904098	-3.1219	1.6014
		4	-1.8075	0.743117	0.197001	-4.16915	0.554152
		5	-0.48375	0.743117	0.985141	-2.8454	1.8779
*. The mean difference is significant at the 0.05 level.
Homogeneous Subsets
DHN1
Tukey HSDa
Date	N	Subset for alpha = 0.05
		1
2	4	1.0245
1	4	1.064
4	4	2.235
5	4	2.239
6	4	2.4825
3	4	2.804
Sig.		0.134432
Means for groups in homogeneous subsets are displayed.
a. Uses Harmonic Mean Sample Size = 4,000.
DHN13
Tukey HSDa
Date	N	Subset for alpha = 0.05
		1	2	3
5	4	0.0725
6	4	0.07725
4	4	0.117
3	4	0.29325	0.29325
2	4		0.49325
1	4			1.22975
Sig.		0.422969	0.525964	1
Means for groups in homogeneous subsets are displayed.
a. Uses Harmonic Mean Sample Size = 4,000.
DHN2.2
Tukey HSDa
Date	N	Subset for alpha = 0.05
		1	2
1	4	0.72
2	4	1.64875	1.64875
6	4	2.16425	2.16425
5	4	2.648	2.648
3	4	2.9245	2.9245
4	4		3.97175
Sig.		0.075433	0.0553916
Means for groups in homogeneous subsets are displayed.
a. Uses Harmonic Mean Sample Size = 4,000.
ANOVA
		Sum of Squares	df	Mean Square	F	Sig.
DHN23	Between Groups	12.4149	5	2.48299	1.64526	0.198923
	Within Groups	27.1651	18	1.50917
	Total	39.5801	23
DHN24	Between Groups	7.15187	5	1.43037	4.61294	0.00695375
	Within Groups	5.58141	18	0.310078
	Total	12.7333	23
DHN35	Between Groups	25.0827	5	5.01653	12.1638	2.95204e-05
	Within Groups	7.42347	18	0.412415
	Total	32.5061	23
Post Hoc Tests
Multiple Comparisons
Tukey HSD
Dependent Variable	(I) Date	(J) Date	Mean Difference (I-J)	Std. Error	Sig.	95% Confidence Interval
						Lower Bound	Upper Bound
DHN23	1	2	0.6695	0.86867	0.969089	-2.09116	3.43016
		3	-1.01125	0.86867	0.847685	-3.77191	1.74941
		4	0.9265	0.86867	0.888194	-1.83416	3.68716
		5	0.9775	0.86867	0.864596	-1.78316	3.73816
		6	0.9195	0.86867	0.891242	-1.84116	3.68016
	2	1	-0.6695	0.86867	0.969089	-3.43016	2.09116
		3	-1.68075	0.86867	0.414199	-4.44141	1.07991
		4	0.257	0.86867	0.999638	-2.50366	3.01766
		5	0.308	0.86867	0.999128	-2.45266	3.06866
		6	0.25	0.86867	0.999683	-2.51066	3.01066
	3	1	1.01125	0.86867	0.847685	-1.74941	3.77191
		2	1.68075	0.86867	0.414199	-1.07991	4.44141
		4	1.93775	0.86867	0.271958	-0.822913	4.69841
		5	1.98875	0.86867	0.248259	-0.771913	4.74941
		6	1.93075	0.86867	0.275331	-0.829913	4.69141
	4	1	-0.9265	0.86867	0.888194	-3.68716	1.83416
		2	-0.257	0.86867	0.999638	-3.01766	2.50366
		3	-1.93775	0.86867	0.271958	-4.69841	0.822913
		5	0.051	0.86867	1	-2.70966	2.81166
		6	-0.007	0.86867	1	-2.76766	2.75366
	5	1	-0.9775	0.86867	0.864596	-3.73816	1.78316
		2	-0.308	0.86867	0.999128	-3.06866	2.45266
		3	-1.98875	0.86867	0.248259	-4.74941	0.771913
		4	-0.051	0.86867	1	-2.81166	2.70966
		6	-0.058	0.86867	1	-2.81866	2.70266
	6	1	-0.9195	0.86867	0.891242	-3.68016	1.84116
		2	-0.25	0.86867	0.999683	-3.01066	2.51066
		3	-1.93075	0.86867	0.275331	-4.69141	0.829913
		4	0.007	0.86867	1	-2.75366	2.76766
		5	0.058	0.86867	1	-2.70266	2.81866
DHN24	1	2	-1.10375	0.39375	0.102554	-2.3551	0.147602
		3	-1,3000000*	0.39375	0.0390905	-2.55135	-0.0486484
		4	-1,5652500*	0.39375	0.00972052	-2.8166	-0.313898
		5	-1.00525	0.39375	0.160524	-2.2566	0.246102
		6	-0.3305	0.39375	0.955891	-1.58185	0.920852
	2	1	1.10375	0.39375	0.102554	-0.147602	2.3551
		3	-0.19625	0.39375	0.9956	-1.4476	1.0551
		4	-0.4615	0.39375	0.844113	-1.71285	0.789852
		5	0.0985	0.39375	0.999841	-1.15285	1.34985
		6	0.77325	0.39375	0.398719	-0.478102	2.0246
	3	1	1,3000000*	0.39375	0.0390905	0.0486484	2.55135
		2	0.19625	0.39375	0.9956	-1.0551	1.4476
		4	-0.26525	0.39375	0.982714	-1.5166	0.986102
		5	0.29475	0.39375	0.972692	-0.956602	1.5461
		6	0.9695	0.39375	0.1874	-0.281852	2.22085
	4	1	1,5652500*	0.39375	0.00972052	0.313898	2.8166
		2	0.4615	0.39375	0.844113	-0.789852	1.71285
		3	0.26525	0.39375	0.982714	-0.986102	1.5166
		5	0.56	0.39375	0.713952	-0.691352	1.81135
		6	1.23475	0.39375	0.0543309	-0.0166016	2.4861
	5	1	1.00525	0.39375	0.160524	-0.246102	2.2566
		2	-0.0985	0.39375	0.999841	-1.34985	1.15285
		3	-0.29475	0.39375	0.972692	-1.5461	0.956602
		4	-0.56	0.39375	0.713952	-1.81135	0.691352
		6	0.67475	0.39375	0.540615	-0.576602	1.9261
	6	1	0.3305	0.39375	0.955891	-0.920852	1.58185
		2	-0.77325	0.39375	0.398719	-2.0246	0.478102
		3	-0.9695	0.39375	0.1874	-2.22085	0.281852
		4	-1.23475	0.39375	0.0543309	-2.4861	0.0166016
		5	-0.67475	0.39375	0.540615	-1.9261	0.576602
DHN35	1	2	-1,4532500*	0.454101	0.0478463	-2.8964	-0.0101023
		3	-2,4647500*	0.454101	0.000455867	-3.9079	-1.0216
		4	-3,1640000*	0.454101	2.13585e-05	-4.60715	-1.72085
		5	-1.124	0.454101	0.183344	-2.56715	0.319148
		6	-1.0645	0.454101	0.227545	-2.50765	0.378648
	2	1	1,4532500*	0.454101	0.0478463	0.0101023	2.8964
		3	-1.0115	0.454101	0.273306	-2.45465	0.431648
		4	-1,7107500*	0.454101	0.0150324	-3.1539	-0.267602
		5	0.32925	0.454101	0.976186	-1.1139	1.7724
		6	0.38875	0.454101	0.952189	-1.0544	1.8319
	3	1	2,4647500*	0.454101	0.000455867	1.0216	3.9079
		2	1.0115	0.454101	0.273306	-0.431648	2.45465
		4	-0.69925	0.454101	0.644879	-2.1424	0.743898
		5	1.34075	0.454101	0.0774776	-0.102398	2.7839
		6	1.40025	0.454101	0.0601854	-0.0428977	2.8434
	4	1	3,1640000*	0.454101	2.13585e-05	1.72085	4.60715
		2	1,7107500*	0.454101	0.0150324	0.267602	3.1539
		3	0.69925	0.454101	0.644879	-0.743898	2.1424
		5	2,0400000*	0.454101	0.00325351	0.596852	3.48315
		6	2,0995000*	0.454101	0.00246465	0.656352	3.54265
	5	1	1.124	0.454101	0.183344	-0.319148	2.56715
		2	-0.32925	0.454101	0.976186	-1.7724	1.1139
		3	-1.34075	0.454101	0.0774776	-2.7839	0.102398
		4	-2,0400000*	0.454101	0.00325351	-3.48315	-0.596852
		6	0.0595	0.454101	0.999994	-1.38365	1.50265
	6	1	1.0645	0.454101	0.227545	-0.378648	2.50765
		2	-0.38875	0.454101	0.952189	-1.8319	1.0544
		3	-1.40025	0.454101	0.0601854	-2.8434	0.0428977
		4	-2,0995000*	0.454101	0.00246465	-3.54265	-0.656352
		5	-0.0595	0.454101	0.999994	-1.50265	1.38365
*. The mean difference is significant at the 0.05 level.
Homogeneous Subsets
DHN23
Tukey HSDa
Date	N	Subset for alpha = 0.05
		1
5	4	0.153
4	4	0.204
6	4	0.211
2	4	0.461
1	4	1.1305
3	4	2.14175
Sig.		0.248259
Means for groups in homogeneous subsets are displayed.
a. Uses Harmonic Mean Sample Size = 4,000.
DHN24
Tukey HSDa
Date	N	Subset for alpha = 0.05
		1	2
1	4	0.59475
6	4	0.92525	0.92525
5	4	1.6	1.6
2	4	1.6985	1.6985
3	4		1.89475
4	4		2.16
Sig.		0.102554	0.0543309
Means for groups in homogeneous subsets are displayed.
a. Uses Harmonic Mean Sample Size = 4,000.
DHN35
Tukey HSDa
Date	N	Subset for alpha = 0.05
		1	2	3
1	4	0.54275
6	4	1.60725	1.60725
5	4	1.66675	1.66675
2	4		1.996
3	4		3.0075	3.0075
4	4			3.70675
Sig.		0.183344	0.0601854	0.644879
Means for groups in homogeneous subsets are displayed.
a. Uses Harmonic Mean Sample Size = 4,000.
ANOVA
		Sum of Squares	df	Mean Square	F	Sig.
DHN39	Between Groups	72.9128	5	14.5826	2.34744	0.0830831
	Within Groups	111.818	18	6.21212
	Total	184.731	23
DHN4.3	Between Groups	2.89493	5	0.578985	84.1147	7.70336e-12
	Within Groups	0.123899	18	0.00688328
	Total	3.01882	23
DHN40	Between Groups	15.6253	5	3.12506	3.30882	0.0271117
	Within Groups	17.0004	18	0.944466
	Total	32.6257	23
Post Hoc Tests
Multiple Comparisons
Tukey HSD
Dependent Variable	(I) Date	(J) Date	Mean Difference (I-J)	Std. Error	Sig.	95% Confidence Interval
						Lower Bound	Upper Bound
DHN39	1	2	-1.0745	1.7624	0.988914	-6.67547	4.52647
		3	-2.99775	1.7624	0.548187	-8.59872	2.60322
		4	-1.89225	1.7624	0.885468	-7.49322	3.70872
		5	-2.77925	1.7624	0.62264	-8.38022	2.82172
		6	-5.555	1.7624	0.0526401	-11.156	0.0459741
	2	1	1.0745	1.7624	0.988914	-4.52647	6.67547
		3	-1.92325	1.7624	0.878563	-7.52422	3.67772
		4	-0.81775	1.7624	0.996853	-6.41872	4.78322
		5	-1.70475	1.7624	0.922446	-7.30572	3.89622
		6	-4.4805	1.7624	0.16353	-10.0815	1.12047
	3	1	2.99775	1.7624	0.548187	-2.60322	8.59872
		2	1.92325	1.7624	0.878563	-3.67772	7.52422
		4	1.1055	1.7624	0.987405	-4.49547	6.70647
		5	0.2185	1.7624	0.999995	-5.38247	5.81947
		6	-2.55725	1.7624	0.697336	-8.15822	3.04372
	4	1	1.89225	1.7624	0.885468	-3.70872	7.49322
		2	0.81775	1.7624	0.996853	-4.78322	6.41872
		3	-1.1055	1.7624	0.987405	-6.70647	4.49547
		5	-0.887	1.7624	0.995396	-6.48797	4.71397
		6	-3.66275	1.7624	0.340666	-9.26372	1.93822
	5	1	2.77925	1.7624	0.62264	-2.82172	8.38022
		2	1.70475	1.7624	0.922446	-3.89622	7.30572
		3	-0.2185	1.7624	0.999995	-5.81947	5.38247
		4	0.887	1.7624	0.995396	-4.71397	6.48797
		6	-2.77575	1.7624	0.623833	-8.37672	2.82522
	6	1	5.555	1.7624	0.0526401	-0.0459741	11.156
		2	4.4805	1.7624	0.16353	-1.12047	10.0815
		3	2.55725	1.7624	0.697336	-3.04372	8.15822
		4	3.66275	1.7624	0.340666	-1.93822	9.26372
		5	2.77575	1.7624	0.623833	-2.82522	8.37672
DHN4.3	1	2	,9415000*	0.0586655	5.7694e-11	0.755059	1.12794
		3	,9400000*	0.0586655	5.92396e-11	0.753559	1.12644
		4	,9460000*	0.0586655	5.33108e-11	0.759559	1.13244
		5	,9565000*	0.0586655	4.44143e-11	0.770059	1.14294
		6	,8525000*	0.0586655	3.00427e-10	0.666059	1.03894
	2	1	-,9415000*	0.0586655	5.7694e-11	-1.12794	-0.755059
		3	-0.0015	0.0586655	1	-0.187941	0.184941
		4	0.0045	0.0586655	1	-0.181941	0.190941
		5	0.015	0.0586655	0.999823	-0.171441	0.201441
		6	-0.089	0.0586655	0.658458	-0.275441	0.097441
	3	1	-,9400000*	0.0586655	5.92396e-11	-1.12644	-0.753559
		2	0.0015	0.0586655	1	-0.184941	0.187941
		4	0.006	0.0586655	0.999998	-0.180441	0.192441
		5	0.0165	0.0586655	0.999717	-0.169941	0.202941
		6	-0.0875	0.0586655	0.673605	-0.273941	0.098941
	4	1	-,9460000*	0.0586655	5.33108e-11	-1.13244	-0.759559
		2	-0.0045	0.0586655	1	-0.190941	0.181941
		3	-0.006	0.0586655	0.999998	-0.192441	0.180441
		5	0.0105	0.0586655	0.999969	-0.175941	0.196941
		6	-0.0935	0.0586655	0.612533	-0.279941	0.092941
	5	1	-,9565000*	0.0586655	4.44143e-11	-1.14294	-0.770059
		2	-0.015	0.0586655	0.999823	-0.201441	0.171441
		3	-0.0165	0.0586655	0.999717	-0.202941	0.169941
		4	-0.0105	0.0586655	0.999969	-0.196941	0.175941
		6	-0.104	0.0586655	0.505703	-0.290441	0.082441
	6	1	-,8525000*	0.0586655	3.00427e-10	-1.03894	-0.666059
		2	0.089	0.0586655	0.658458	-0.097441	0.275441
		3	0.0875	0.0586655	0.673605	-0.098941	0.273941
		4	0.0935	0.0586655	0.612533	-0.092941	0.279941
		5	0.104	0.0586655	0.505703	-0.082441	0.290441
DHN40	1	2	1.84775	0.687192	0.12632	-0.33617	4.03167
		3	0.221	0.687192	0.999456	-1.96292	2.40492
		4	1.8275	0.687192	0.133163	-0.35642	4.01142
		5	1.82425	0.687192	0.13429	-0.35967	4.00817
		6	1.76425	0.687192	0.156589	-0.41967	3.94817
	2	1	-1.84775	0.687192	0.12632	-4.03167	0.33617
		3	-1.62675	0.687192	0.219228	-3.81067	0.55717
		4	-0.02025	0.687192	1	-2.20417	2.16367
		5	-0.0235	0.687192	1	-2.20742	2.16042
		6	-0.0835	0.687192	0.999996	-2.26742	2.10042
	3	1	-0.221	0.687192	0.999456	-2.40492	1.96292
		2	1.62675	0.687192	0.219228	-0.55717	3.81067
		4	1.6065	0.687192	0.229904	-0.57742	3.79042
		5	1.60325	0.687192	0.231653	-0.58067	3.78717
		6	1.54325	0.687192	0.265746	-0.64067	3.72717
	4	1	-1.8275	0.687192	0.133163	-4.01142	0.35642
		2	0.02025	0.687192	1	-2.16367	2.20417
		3	-1.6065	0.687192	0.229904	-3.79042	0.57742
		5	-0.00325	0.687192	1	-2.18717	2.18067
		6	-0.06325	0.687192	0.999999	-2.24717	2.12067
	5	1	-1.82425	0.687192	0.13429	-4.00817	0.35967
		2	0.0235	0.687192	1	-2.16042	2.20742
		3	-1.60325	0.687192	0.231653	-3.78717	0.58067
		4	0.00325	0.687192	1	-2.18067	2.18717
		6	-0.06	0.687192	0.999999	-2.24392	2.12392
	6	1	-1.76425	0.687192	0.156589	-3.94817	0.41967
		2	0.0835	0.687192	0.999996	-2.10042	2.26742
		3	-1.54325	0.687192	0.265746	-3.72717	0.64067
		4	0.06325	0.687192	0.999999	-2.12067	2.24717
		5	0.06	0.687192	0.999999	-2.12392	2.24392
*. The mean difference is significant at the 0.05 level.
Homogeneous Subsets
DHN39
Tukey HSDa
Date	N	Subset for alpha = 0.05
		1
1	4	0.28
2	4	1.3545
4	4	2.17225
5	4	3.05925
3	4	3.27775
6	4	5.835
Sig.		0.0526401
Means for groups in homogeneous subsets are displayed.
a. Uses Harmonic Mean Sample Size = 4,000.
DHN4.3
Tukey HSDa
Date	N	Subset for alpha = 0.05
		1	2
5	4	0.013
4	4	0.0235
2	4	0.028
3	4	0.0295
6	4	0.117
1	4		0.9695
Sig.		0.505703	1
Means for groups in homogeneous subsets are displayed.
a. Uses Harmonic Mean Sample Size = 4,000.
DHN40
Tukey HSDa
Date	N	Subset for alpha = 0.05
		1
2	4	0.04925
4	4	0.0695
5	4	0.07275
6	4	0.13275
3	4	1.676
1	4	1.897
Sig.		0.12632
Means for groups in homogeneous subsets are displayed.
a. Uses Harmonic Mean Sample Size = 4,000.
ANOVA
		Sum of Squares	df	Mean Square	F	Sig.
DHN41	Between Groups	6.25941	5	1.25188	31.8096	2.47892e-08
	Within Groups	0.708399	18	0.0393555
	Total	6.96781	23
DHN6	Between Groups	8.67612	5	1.73522	3.13303	0.0330237
	Within Groups	9.96926	18	0.553848
	Total	18.6454	23
DHN9	Between Groups	40.0184	5	8.00367	2.94323	0.0410191
	Within Groups	48.9483	18	2.71935
	Total	88.9667	23
Post Hoc Tests
Multiple Comparisons
Tukey HSD
Dependent Variable	(I) Date	(J) Date	Mean Difference (I-J)	Std. Error	Sig.	95% Confidence Interval
						Lower Bound	Upper Bound
DHN41	1	2	-,7415000*	0.140277	0.000611902	-1.18731	-0.295694
		3	-1,5455000*	0.140277	2.66457e-08	-1.99131	-1.09969
		4	-1,4457500*	0.140277	7.54228e-08	-1.89156	-0.999944
		5	-1,0760000*	0.140277	5.81162e-06	-1.52181	-0.630194
		6	-,8987500*	0.140277	6.30621e-05	-1.34456	-0.452944
	2	1	,7415000*	0.140277	0.000611902	0.295694	1.18731
		3	-,8040000*	0.140277	0.000244154	-1.24981	-0.358194
		4	-,7042500*	0.140277	0.00106632	-1.15006	-0.258444
		5	-0.3345	0.140277	0.213133	-0.780306	0.111306
		6	-0.15725	0.140277	0.866402	-0.603056	0.288556
	3	1	1,5455000*	0.140277	2.66457e-08	1.09969	1.99131
		2	,8040000*	0.140277	0.000244154	0.358194	1.24981
		4	0.09975	0.140277	0.978107	-0.346056	0.545556
		5	,4695000*	0.140277	0.0356802	0.0236935	0.915306
		6	,6467500*	0.140277	0.00253302	0.200944	1.09256
	4	1	1,4457500*	0.140277	7.54228e-08	0.999944	1.89156
		2	,7042500*	0.140277	0.00106632	0.258444	1.15006
		3	-0.09975	0.140277	0.978107	-0.545556	0.346056
		5	0.36975	0.140277	0.13885	-0.0760565	0.815556
		6	,5470000*	0.140277	0.0114008	0.101194	0.992806
	5	1	1,0760000*	0.140277	5.81162e-06	0.630194	1.52181
		2	0.3345	0.140277	0.213133	-0.111306	0.780306
		3	-,4695000*	0.140277	0.0356802	-0.915306	-0.0236935
		4	-0.36975	0.140277	0.13885	-0.815556	0.0760565
		6	0.17725	0.140277	0.80012	-0.268556	0.623056
	6	1	,8987500*	0.140277	6.30621e-05	0.452944	1.34456
		2	0.15725	0.140277	0.866402	-0.288556	0.603056
		3	-,6467500*	0.140277	0.00253302	-1.09256	-0.200944
		4	-,5470000*	0.140277	0.0114008	-0.992806	-0.101194
		5	-0.17725	0.140277	0.80012	-0.623056	0.268556
DHN6	1	2	0.896	0.526236	0.547165	-0.776395	2.5684
		3	-0.32925	0.526236	0.987548	-2.00165	1.34315
		4	0.61275	0.526236	0.847565	-1.05965	2.28515
		5	0.0005	0.526236	1	-1.6719	1.6729
		6	-0.94425	0.526236	0.493118	-2.61665	0.728145
	2	1	-0.896	0.526236	0.547165	-2.5684	0.776395
		3	-1.22525	0.526236	0.233407	-2.89765	0.447145
		4	-0.28325	0.526236	0.993716	-1.95565	1.38915
		5	-0.8955	0.526236	0.547732	-2.5679	0.776895
		6	-1,8402500*	0.526236	0.0262971	-3.51265	-0.167855
	3	1	0.32925	0.526236	0.987548	-1.34315	2.00165
		2	1.22525	0.526236	0.233407	-0.447145	2.89765
		4	0.942	0.526236	0.495603	-0.730395	2.6144
		5	0.32975	0.526236	0.987463	-1.34265	2.00215
		6	-0.615	0.526236	0.845643	-2.2874	1.0574
	4	1	-0.61275	0.526236	0.847565	-2.28515	1.05965
		2	0.28325	0.526236	0.993716	-1.38915	1.95565
		3	-0.942	0.526236	0.495603	-2.6144	0.730395
		5	-0.61225	0.526236	0.847991	-2.28465	1.06015
		6	-1.557	0.526236	0.0765656	-3.2294	0.115395
	5	1	-0.0005	0.526236	1	-1.6729	1.6719
		2	0.8955	0.526236	0.547732	-0.776895	2.5679
		3	-0.32975	0.526236	0.987463	-2.00215	1.34265
		4	0.61225	0.526236	0.847991	-1.06015	2.28465
		6	-0.94475	0.526236	0.492566	-2.61715	0.727645
	6	1	0.94425	0.526236	0.493118	-0.728145	2.61665
		2	1,8402500*	0.526236	0.0262971	0.167855	3.51265
		3	0.615	0.526236	0.845643	-1.0574	2.2874
		4	1.557	0.526236	0.0765656	-0.115395	3.2294
		5	0.94475	0.526236	0.492566	-0.727645	2.61715
DHN9	1	2	-0.1815	1.16605	0.999985	-3.88725	3.52425
		3	-0.6905	1.16605	0.990281	-4.39625	3.01525
		4	-2.0285	1.16605	0.525198	-5.73425	1.67725
		5	-2.192	1.16605	0.444396	-5.89775	1.51375
		6	-3.648	1.16605	0.0551221	-7.35375	0.0577507
	2	1	0.1815	1.16605	0.999985	-3.52425	3.88725
		3	-0.509	1.16605	0.997641	-4.21475	3.19675
		4	-1.847	1.16605	0.618428	-5.55275	1.85875
		5	-2.0105	1.16605	0.534346	-5.71625	1.69525
		6	-3.4665	1.16605	0.0745306	-7.17225	0.239251
	3	1	0.6905	1.16605	0.990281	-3.01525	4.39625
		2	0.509	1.16605	0.997641	-3.19675	4.21475
		4	-1.338	1.16605	0.855065	-5.04375	2.36775
		5	-1.5015	1.16605	0.787748	-5.20725	2.20425
		6	-2.9575	1.16605	0.16521	-6.66325	0.748251
	4	1	2.0285	1.16605	0.525198	-1.67725	5.73425
		2	1.847	1.16605	0.618428	-1.85875	5.55275
		3	1.338	1.16605	0.855065	-2.36775	5.04375
		5	-0.1635	1.16605	0.999991	-3.86925	3.54225
		6	-1.6195	1.16605	0.732891	-5.32525	2.08625
	5	1	2.192	1.16605	0.444396	-1.51375	5.89775
		2	2.0105	1.16605	0.534346	-1.69525	5.71625
		3	1.5015	1.16605	0.787748	-2.20425	5.20725
		4	0.1635	1.16605	0.999991	-3.54225	3.86925
		6	-1.456	1.16605	0.807616	-5.16175	2.24975
	6	1	3.648	1.16605	0.0551221	-0.0577507	7.35375
		2	3.4665	1.16605	0.0745306	-0.239251	7.17225
		3	2.9575	1.16605	0.16521	-0.748251	6.66325
		4	1.6195	1.16605	0.732891	-2.08625	5.32525
		5	1.456	1.16605	0.807616	-2.24975	5.16175
*. The mean difference is significant at the 0.05 level.
Homogeneous Subsets
DHN41
Tukey HSDa
Date	N	Subset for alpha = 0.05
		1	2	3	4
1	4	0.52725
2	4		1.26875
6	4		1.426
5	4		1.60325	1.60325
4	4			1.973	1.973
3	4				2.07275
Sig.		1	0.213133	0.13885	0.978107
Means for groups in homogeneous subsets are displayed.
a. Uses Harmonic Mean Sample Size = 4,000.
DHN6
Tukey HSDa
Date	N	Subset for alpha = 0.05
		1	2
2	4	0.25825
4	4	0.5415	0.5415
5	4	1.15375	1.15375
1	4	1.15425	1.15425
3	4	1.4835	1.4835
6	4		2.0985
Sig.		0.233407	0.0765656
Means for groups in homogeneous subsets are displayed.
a. Uses Harmonic Mean Sample Size = 4,000.
DHN9
Tukey HSDa
Date	N	Subset for alpha = 0.05
		1
1	4	0.5975
2	4	0.779
3	4	1.288
4	4	2.626
5	4	2.7895
6	4	4.2455
Sig.		0.0551221
Means for groups in homogeneous subsets are displayed.
a. Uses Harmonic Mean Sample Size = 4,000.
ANOVA
		Sum of Squares	df	Mean Square	F	Sig.
Pa EBB1.1	Between Groups	0.00571943	5	0.00114389	2.44491	0.0738361
	Within Groups	0.00842155	18	0.000467864
	Total	0.014141	23
Pa EBB1.2	Between Groups	16.4365	5	3.28729	49.8803	6.37381e-10
	Within Groups	1.18627	18	0.0659036
	Total	17.6227	23
Pa EBB1.3	Between Groups	0.0488435	5	0.0097687	1.8018	0.1633
	Within Groups	0.0975894	18	0.00542164
	Total	0.146433	23
Post Hoc Tests
Multiple Comparisons
Tukey HSD
Dependent Variable	(I) Date	(J) Date	Mean Difference (I-J)	Std. Error	Sig.	95% Confidence Interval
						Lower Bound	Upper Bound
Pa EBB1.1	1	2	0.000166218	0.0152948	1	-0.0484413	0.0487737
		3	0.00069274	0.0152948	1	-0.0479148	0.0493002
		4	-0.00554278	0.0152948	0.999031	-0.0541503	0.0430647
		5	-0.0428276	0.0152948	0.103131	-0.0914351	0.00577995
		6	-0.0138696	0.0152948	0.939741	-0.0624771	0.0347379
	2	1	-0.000166218	0.0152948	1	-0.0487737	0.0484413
		3	0.000526522	0.0152948	1	-0.048081	0.049134
		4	-0.005709	0.0152948	0.998883	-0.0543165	0.0428985
		5	-0.0429938	0.0152948	0.10108	-0.0916013	0.00561373
		6	-0.0140358	0.0152948	0.936832	-0.0626433	0.0345717
	3	1	-0.00069274	0.0152948	1	-0.0493002	0.0479148
		2	-0.000526522	0.0152948	1	-0.049134	0.048081
		4	-0.00623552	0.0152948	0.998295	-0.054843	0.042372
		5	-0.0435203	0.0152948	0.0948174	-0.0921278	0.00508721
		6	-0.0145623	0.0152948	0.927042	-0.0631698	0.0340452
	4	1	0.00554278	0.0152948	0.999031	-0.0430647	0.0541503
		2	0.005709	0.0152948	0.998883	-0.0428985	0.0543165
		3	0.00623552	0.0152948	0.998295	-0.042372	0.054843
		5	-0.0372848	0.0152948	0.195234	-0.0858923	0.0113227
		6	-0.00832678	0.0152948	0.993378	-0.0569343	0.0402807
	5	1	0.0428276	0.0152948	0.103131	-0.00577995	0.0914351
		2	0.0429938	0.0152948	0.10108	-0.00561373	0.0916013
		3	0.0435203	0.0152948	0.0948174	-0.00508721	0.0921278
		4	0.0372848	0.0152948	0.195234	-0.0113227	0.0858923
		6	0.028958	0.0152948	0.436911	-0.0196495	0.0775655
	6	1	0.0138696	0.0152948	0.939741	-0.0347379	0.0624771
		2	0.0140358	0.0152948	0.936832	-0.0345717	0.0626433
		3	0.0145623	0.0152948	0.927042	-0.0340452	0.0631698
		4	0.00832678	0.0152948	0.993378	-0.0402807	0.0569343
		5	-0.028958	0.0152948	0.436911	-0.0775655	0.0196495
Pa EBB1.2	1	2	-0.50439	0.181526	0.107303	-1.08129	0.0725067
		3	1,3875431*	0.181526	6.09986e-06	0.810646	1.96444
		4	1,3120663*	0.181526	1.30927e-05	0.735169	1.88896
		5	1,5502499*	0.181526	1.26572e-06	0.973353	2.12715
		6	1,6049061*	0.181526	7.62992e-07	1.02801	2.1818
	2	1	0.50439	0.181526	0.107303	-0.0725067	1.08129
		3	1,8919335*	0.181526	6.34264e-08	1.31504	2.46883
		4	1,8164568*	0.181526	1.18788e-07	1.23956	2.39335
		5	2,0546403*	0.181526	1.74066e-08	1.47774	2.63154
		6	2,1092965*	0.181526	1.14705e-08	1.5324	2.68619
	3	1	-1,3875431*	0.181526	6.09986e-06	-1.96444	-0.810646
		2	-1,8919335*	0.181526	6.34264e-08	-2.46883	-1.31504
		4	-0.0754767	0.181526	0.998128	-0.652374	0.50142
		5	0.162707	0.181526	0.942467	-0.41419	0.739604
		6	0.217363	0.181526	0.832422	-0.359534	0.79426
	4	1	-1,3120663*	0.181526	1.30927e-05	-1.88896	-0.735169
		2	-1,8164568*	0.181526	1.18788e-07	-2.39335	-1.23956
		3	0.0754767	0.181526	0.998128	-0.50142	0.652374
		5	0.238184	0.181526	0.774914	-0.338714	0.815081
		6	0.29284	0.181526	0.600845	-0.284057	0.869737
	5	1	-1,5502499*	0.181526	1.26572e-06	-2.12715	-0.973353
		2	-2,0546403*	0.181526	1.74066e-08	-2.63154	-1.47774
		3	-0.162707	0.181526	0.942467	-0.739604	0.41419
		4	-0.238184	0.181526	0.774914	-0.815081	0.338714
		6	0.0546562	0.181526	0.999605	-0.522241	0.631553
	6	1	-1,6049061*	0.181526	7.62992e-07	-2.1818	-1.02801
		2	-2,1092965*	0.181526	1.14705e-08	-2.68619	-1.5324
		3	-0.217363	0.181526	0.832422	-0.79426	0.359534
		4	-0.29284	0.181526	0.600845	-0.869737	0.284057
		5	-0.0546562	0.181526	0.999605	-0.631553	0.522241
Pa EBB1.3	1	2	-0.0284733	0.0520655	0.99324	-0.193939	0.136993
		3	-0.00613939	0.0520655	0.999996	-0.171605	0.159327
		4	-0.0131947	0.0520655	0.99983	-0.178661	0.152271
		5	-0.116742	0.0520655	0.267192	-0.282208	0.048724
		6	-0.092659	0.0520655	0.50167	-0.258125	0.072807
	2	1	0.0284733	0.0520655	0.99324	-0.136993	0.193939
		3	0.0223339	0.0520655	0.997828	-0.143132	0.1878
		4	0.0152786	0.0520655	0.999652	-0.150187	0.180745
		5	-0.0882686	0.0520655	0.551536	-0.253735	0.0771974
		6	-0.0641857	0.0520655	0.815462	-0.229652	0.10128
	3	1	0.00613939	0.0520655	0.999996	-0.159327	0.171605
		2	-0.0223339	0.0520655	0.997828	-0.1878	0.143132
		4	-0.00705533	0.0520655	0.999992	-0.172521	0.158411
		5	-0.110603	0.0520655	0.318847	-0.276069	0.0548634
		6	-0.0865196	0.0520655	0.571658	-0.251986	0.0789464
	4	1	0.0131947	0.0520655	0.99983	-0.152271	0.178661
		2	-0.0152786	0.0520655	0.999652	-0.180745	0.150187
		3	0.00705533	0.0520655	0.999992	-0.158411	0.172521
		5	-0.103547	0.0520655	0.385611	-0.269013	0.0619188
		6	-0.0794643	0.0520655	0.653006	-0.24493	0.0860017
	5	1	0.116742	0.0520655	0.267192	-0.048724	0.282208
		2	0.0882686	0.0520655	0.551536	-0.0771974	0.253735
		3	0.110603	0.0520655	0.318847	-0.0548634	0.276069
		4	0.103547	0.0520655	0.385611	-0.0619188	0.269013
		6	0.024083	0.0520655	0.996899	-0.141383	0.189549
	6	1	0.092659	0.0520655	0.50167	-0.072807	0.258125
		2	0.0641857	0.0520655	0.815462	-0.10128	0.229652
		3	0.0865196	0.0520655	0.571658	-0.0789464	0.251986
		4	0.0794643	0.0520655	0.653006	-0.0860017	0.24493
		5	-0.024083	0.0520655	0.996899	-0.189549	0.141383
*. The mean difference is significant at the 0.05 level.
Homogeneous Subsets
Pa EBB1.1
Tukey HSDa
Date	N	Subset for alpha = 0.05
		1
3	4	0.00243909
2	4	0.00296562
1	4	0.00313183
4	4	0.00867462
6	4	0.0170014
5	4	0.0459594
Sig.		0.0948174
Means for groups in homogeneous subsets are displayed.
a. Uses Harmonic Mean Sample Size = 4,000.
Pa EBB1.2
Tukey HSDa
Date	N	Subset for alpha = 0.05
		1	2
6	4	0.176235
5	4	0.230891
3	4	0.393598
4	4	0.469075
1	4		1.78114
2	4		2.28553
Sig.		0.600845	0.107303
Means for groups in homogeneous subsets are displayed.
a. Uses Harmonic Mean Sample Size = 4,000.
Pa EBB1.3
Tukey HSDa
Date	N	Subset for alpha = 0.05
		1
1	4	0
3	4	0.00613939
4	4	0.0131947
2	4	0.0284733
6	4	0.092659
5	4	0.116742
Sig.		0.267192
Means for groups in homogeneous subsets are displayed.
a. Uses Harmonic Mean Sample Size = 4,000.
ANOVA
FTL2
	Sum of Squares	df	Mean Square	F	Sig.
Between Groups	231.717	5	46.3434	5.99	0.00196942
Within Groups	139.262	18	7.73679
Total	370.979	23
Post Hoc Tests
Multiple Comparisons
FTL2 Tukey HSD
(I) Date	(J) Date	Mean Difference (I-J)	Std. Error	Sig.	95% Confidence Interval
					Lower Bound	Upper Bound
1	2	-8,4741631*	1.96682	0.00480443	-14.7248	-2.22353
	3	0.0977853	1.96682	1	-6.15285	6.34842
	4	0.160883	1.96682	0.999999	-6.08975	6.41152
	5	-0.558458	1.96682	0.999703	-6.80909	5.69218
	6	-0.571463	1.96682	0.999668	-6.8221	5.67917
2	1	8,4741631*	1.96682	0.00480443	2.22353	14.7248
	3	8,5719484*	1.96682	0.00432382	2.32131	14.8226
	4	8,6350461*	1.96682	0.00403948	2.38441	14.8857
	5	7,9157053*	1.96682	0.00875989	1.66507	14.1663
	6	7,9026996*	1.96682	0.00888289	1.65207	14.1533
3	1	-0.0977853	1.96682	1	-6.34842	6.15285
	2	-8,5719484*	1.96682	0.00432382	-14.8226	-2.32131
	4	0.0630977	1.96682	1	-6.18754	6.31373
	5	-0.656243	1.96682	0.99935	-6.90688	5.59439
	6	-0.669249	1.96682	0.999285	-6.91988	5.58139
4	1	-0.160883	1.96682	0.999999	-6.41152	6.08975
	2	-8,6350461*	1.96682	0.00403948	-14.8857	-2.38441
	3	-0.0630977	1.96682	1	-6.31373	6.18754
	5	-0.719341	1.96682	0.998987	-6.96998	5.53129
	6	-0.732346	1.96682	0.998896	-6.98298	5.51829
5	1	0.558458	1.96682	0.999703	-5.69218	6.80909
	2	-7,9157053*	1.96682	0.00875989	-14.1663	-1.66507
	3	0.656243	1.96682	0.99935	-5.59439	6.90688
	4	0.719341	1.96682	0.998987	-5.53129	6.96998
	6	-0.0130057	1.96682	1	-6.26364	6.23763
6	1	0.571463	1.96682	0.999668	-5.67917	6.8221
	2	-7,9026996*	1.96682	0.00888289	-14.1533	-1.65207
	3	0.669249	1.96682	0.999285	-5.58139	6.91988
	4	0.732346	1.96682	0.998896	-5.51829	6.98298
	5	0.0130057	1.96682	1	-6.23763	6.26364
*. The mean difference is significant at the 0.05 level.
Homogeneous Subsets
FTL2
Tukey HSDa
Date	N	Subset for alpha = 0.05
		1	2
4	4	1.09109
3	4	1.15419
1	4	1.25197
5	4	1.81043
6	4	1.82344
2	4		9.72614
Sig.		0.998896	1
Means for groups in homogeneous subsets are displayed.
a. Uses Harmonic Mean Sample Size = 4,000.

## Sheet: A2K ANOVAS BvsN FOR 18C EPITYPE
ANOVA BUDS VS NEEDLES IN GENERAL FOR 18C EPITYPE								ANOVA BUDS VS NEEDLES FOR 18C EPITYPE: ARE DIFFERENCES AT CD1?								ANOVA BUDS VS NEEDLES FOR 18C EPITYPE: ARE DIFFERENCES AT CD2?								ANOVA BUDS VS NEEDLES FOR 18C EPITYPE: ARE DIFFERENCES AT CD3?								ANOVA BUDS VS NEEDLES FOR 18C EPITYPE: ARE DIFFERENCES AT CD4?								ANOVA BUDS VS NEEDLES FOR 18C EPITYPE: ARE DIFFERENCES AT CD5?								ANOVA BUDS VS NEEDLES FOR 18C EPITYPE: ARE DIFFERENCES AT CD6?
Source	Dependent Variable	Type III Sum of Squares	df	Mean Square	F	Sig.		Source	Dependent Variable	Type III Sum of Squares	df	Mean Square	F	Sig.		Source	Dependent Variable	Type III Sum of Squares	df	Mean Square	F	Sig.		Source	Dependent Variable	Type III Sum of Squares	df	Mean Square	F	Sig.		Source	Dependent Variable	Type III Sum of Squares	df	Mean Square	F	Sig.		Source	Dependent Variable	Type III Sum of Squares	df	Mean Square	F	Sig.		Source	Dependent Variable
Tissue	DHN1	112.214	1	112.214	33.4164	6.60067e-07		Tissue	DHN1	1.64348	1	1.64348	8.25791	0.0282914		Tissue	DHN1	3.32304	1	3.32304	51.7727	0.000364604		Tissue	DHN1	21.7009	1	21.7009	64.1472	0.000202172		Tissue	DHN1	64.5192	1	64.5192	26.3727	0.00365932		Tissue	DHN1	24.8125	1	24.8125	9.97687	0.0195993		Tissue	DHN1
	DHN13	1.98678	1	1.98678	6.30392	0.0157083			DHN13	0.790653	1	0.790653	36.4943	0.00093061			DHN13	1.25453	1	1.25453	24.1737	0.0026657			DHN13	3.05416	1	3.05416	16.2191	0.00690141			DHN13	1.09052	1	1.09052	18.7088	0.0075323			DHN13	0.0774211	1	0.0774211	0.0841186	0.781554			DHN13
	DHN2.2	67.6227	1	67.6227	34.1991	5.24698e-07			DHN2.2	1.56114	1	1.56114	10.2132	0.0186987			DHN2.2	3.65175	1	3.65175	219.22	5.96859e-06			DHN2.2	23.3006	1	23.3006	15.6733	0.00746076			DHN2.2	43.6969	1	43.6969	79.599	0.000294635			DHN2.2	12.3157	1	12.3157	8.47757	0.0269233			DHN2.2
	DHN23	0.42082	1	0.42082	1.43438	0.237322			DHN23	0.285768	1	0.285768	0.48704	0.511376			DHN23	0.0512	1	0.0512	0.839564	0.394857			DHN23	0.252405	1	0.252405	7.30012	0.0354874			DHN23	0.921695	1	0.921695	6.61067	0.0499672			DHN23	0.0720101	1	0.0720101	0.0870637	0.777888			DHN23
	DHN24	1.55484	1	1.55484	6.44271	0.0146714			DHN24	0.236672	1	0.236672	32.4345	0.0012658			DHN24	0.2805	1	0.2805	14.1988	0.0093091			DHN24	0.471906	1	0.471906	12.353	0.0125996			DHN24	1.19978	1	1.19978	67.7663	0.000430968			DHN24	1.51467	1	1.51467	2.01776	0.205286			DHN24
	DHN35	14.5604	1	14.5604	23.8052	1.37456e-05			DHN35	1.0856	1	1.0856	92.1592	7.30677e-05			DHN35	1.82883	1	1.82883	112.756	4.10902e-05			DHN35	5.45986	1	5.45986	95.6392	6.57623e-05			DHN35	10.3152	1	10.3152	92.6837	0.000205049			DHN35	4.22387	1	4.22387	5.25941	0.0616609			DHN35
	DHN39	113.505	1	113.505	30.3326	1.67041e-06			DHN39	6.53773	1	6.53773	241.188	4.51039e-06			DHN39	7.1008	1	7.1008	40.6241	0.000700865			DHN39	28.1175	1	28.1175	35.2291	0.00102082			DHN39	59.5429	1	59.5429	70.3145	0.000395086			DHN39	22.6229	1	22.6229	4.94652	0.0678163			DHN39
	DHN4.3	8.67908	1	8.67908	17.2689	0.000143252			DHN4.3	5.46317	1	5.46317	50.7286	0.00038541			DHN4.3	9.03975	1	9.03975	76.3114	0.000124499			DHN4.3	3.58183	1	3.58183	253.773	3.88436e-06			DHN4.3	1.87025	1	1.87025	33.9009	0.00211087			DHN4.3	3.04058	1	3.04058	10.9549	0.0162084			DHN4.3
	DHN40	0.351006	1	0.351006	1.11345	0.296966			DHN40	0.0148781	1	0.0148781	0.157066	0.705583			DHN40	0.310866	1	0.310866	3.49453	0.110776			DHN40	0.104424	1	0.104424	2.18074	0.190211			DHN40	1.49493	1	1.49493	10.1772	0.0242601			DHN40	0.699744	1	0.699744	0.672359	0.443577			DHN40
	DHN41	6.65553	1	6.65553	34.0623	5.46086e-07			DHN41	1.18426	1	1.18426	260.458	3.59847e-06			DHN41	1.82214	1	1.82214	398.616	1.02472e-06			DHN41	2.93425	1	2.93425	104.726	5.07668e-05			DHN41	3.66628	1	3.66628	161.357	5.37549e-05			DHN41	1.08781	1	1.08781	11.5678	0.0144755			DHN41
	DHN6	27.8695	1	27.8695	8.34243	0.00593549			DHN6	0.014112	1	0.014112	0.0776618	0.789847			DHN6	0.522753	1	0.522753	3.72936	0.101681			DHN6	0.331298	1	0.331298	3.36958	0.116077			DHN6	4.53561	1	4.53561	19.9137	0.00662527			DHN6	29.2536	1	29.2536	2.5471	0.161609			DHN6
	DHN9	81.2361	1	81.2361	13.3237	0.00067954			DHN9	0.70686	1	0.70686	4.64935	0.0744627			DHN9	1.96317	1	1.96317	23.2773	0.00292615			DHN9	14.8404	1	14.8404	59.3575	0.000250591			DHN9	70.499	1	70.499	3.71738	0.111769			DHN9	21.8857	1	21.8857	2.25837	0.183582			DHN9
	Pa EBB1.1	388.296	1	388.296	6.83774	0.0121009			Pa EBB1.1	57.2265	1	57.2265	89.5039	7.93866e-05			Pa EBB1.1	168.552	1	168.552	2.28003	0.181791			Pa EBB1.1	8.23845	1	8.23845	2.92233	0.138218			Pa EBB1.1	35.334	1	35.334	10.7926	0.0218287			Pa EBB1.1	2.68426	1	2.68426	0.140037	0.721112			Pa EBB1.1
	Pa EBB1.2	0.00208825	1	0.00208825	0.000391033	0.984311			Pa EBB1.2	0.174285	1	0.174285	1.30292	0.29718			Pa EBB1.2	7.02471e-05	1	7.02471e-05	0.000293185	0.986894			Pa EBB1.2	0.00592538	1	0.00592538	0.30923	0.598263			Pa EBB1.2	6.81487	1	6.81487	10.1363	0.0244351			Pa EBB1.2	10.136	1	10.136	0.385787	0.557366			Pa EBB1.2
	Pa EBB1.3	8.43812	1	8.43812	2.24437	0.141084			Pa EBB1.3	16.3449	1	16.3449	10.2567	0.018539			Pa EBB1.3	0.758431	1	0.758431	7.18372	0.0365242			Pa EBB1.3	0.101911	1	0.101911	3.89317	0.0959355			Pa EBB1.3	14.667	1	14.667	11.0999	0.0207414			Pa EBB1.3	5.81417	1	5.81417	0.426019	0.538138			Pa EBB1.3
	Pa FTL2	19.131	1	19.131	5.81683	0.0200147			Pa FTL2	1.38971	1	1.38971	9.11129	0.0234426			Pa FTL2	33.6563	1	33.6563	9.09867	0.0235059			Pa FTL2	0.00179824	1	0.00179824	0.0623905	0.811089			Pa FTL2	0.759449	1	0.759449	0.482059	0.518422			Pa FTL2	10.3691	1	10.3691	1.3391	0.291177			Pa FTL2
								SUMMARY
								IF 18ºC EPITYPE: ARE DIFFERENCES BETWEEN BUDS AND NEEDLES AT EACH CD?
								Source	Dependent Variable	CD1	CD2	CD3	CD4	CD5	CD6	OVERALL
								Tissue	DHN1	0.0282914	0.000364604	0.000202172	0.00365932	0.0195993	0.00716717	6.60067e-07
									DHN13	0.00093061	0.0026657	0.00690141	0.0075323	0.781554	0.0275445	0.0157083
									DHN2.2	0.0186987	5.96859e-06	0.00746076	0.000294635	0.0269233	0.00299224	5.24698e-07
									DHN23	0.511376	0.394857	0.0354874	0.0499672	0.777888	0.0934999	0.237322
									DHN24	0.0012658	0.0093091	0.0125996	0.000430968	0.205286	0.980444	0.0146714
									DHN35	7.30677e-05	4.10902e-05	6.57623e-05	0.000205049	0.0616609	0.0941297	1.37456e-05
									DHN39	4.51039e-06	0.000700865	0.00102082	0.000395086	0.0678163	0.00832254	1.67041e-06
									DHN4.3	0.00038541	0.000124499	3.88436e-06	0.00211087	0.0162084	0.00649758	0.000143252
									DHN40	0.705583	0.110776	0.190211	0.0242601	0.443577	0.29987	0.296966
									DHN41	3.59847e-06	1.02472e-06	5.07668e-05	5.37549e-05	0.0144755	5.74503e-05	5.46086e-07
									DHN6	0.789847	0.101681	0.116077	0.00662527	0.161609	0.0164418	0.00593549
									DHN9	0.0744627	0.00292615	0.000250591	0.111769	0.183582	0.128105	0.00067954
									Pa EBB1.1	7.93866e-05	0.181791	0.138218	0.0218287	0.721112	0.251752	0.0121009
									Pa EBB1.2	0.29718	0.986894	0.598263	0.0244351	0.557366	0.236333	0.984311
									Pa EBB1.3	0.018539	0.0365242	0.0959355	0.0207414	0.538138	0.0923955	0.141084
									Pa FTL2	0.0234426	0.0235059	0.811089	0.518422	0.291177	0.175576	0.0200147
[truncated: 5 more columns]

## Sheet: A2K ANOVAS BvsN FOR 28C EPITYPE
ANOVA BUDS VS NEEDLES IN GENERAL FOR 28C EPITYPE								ANOVA BUDS VS NEEDLES FOR 28C EPITYPE: ARE DIFFERENCES AT CD1?								ANOVA BUDS VS NEEDLES FOR 28C EPITYPE: ARE DIFFERENCES AT CD2?								ANOVA BUDS VS NEEDLES FOR 28C EPITYPE: ARE DIFFERENCES AT CD3?								ANOVA BUDS VS NEEDLES FOR 28C EPITYPE: ARE DIFFERENCES AT CD4?								ANOVA BUDS VS NEEDLES FOR 28C EPITYPE: ARE DIFFERENCES AT CD5?								ANOVA BUDS VS NEEDLES FOR 28C EPITYPE: ARE DIFFERENCES AT CD6?
Source	Dependent Variable	Type III Sum of Squares	df	Mean Square	F	Sig.		Source	Dependent Variable	Type III Sum of Squares	df	Mean Square	F	Sig.		Source	Dependent Variable	Type III Sum of Squares	df	Mean Square	F	Sig.		Source	Dependent Variable	Type III Sum of Squares	df	Mean Square	F	Sig.		Source	Dependent Variable	Type III Sum of Squares	df	Mean Square	F	Sig.		Source	Dependent Variable	Type III Sum of Squares	df	Mean Square	F	Sig.		Source	Dependent Variable
Tissue	DHN1	22.682	1	22.682	35.2889	3.55626e-07		Tissue	DHN1	0.405901	1	0.405901	11.5582	0.0145005		Tissue	DHN1	6.125e-06	1	6.125e-06	0.000251461	0.987862		Tissue	DHN1	7.95207	1	7.95207	4.15766	0.0875614		Tissue	DHN1	6.30125	1	6.30125	63.0278	0.000212286		Tissue	DHN1	6.55944	1	6.55944	33.7668	0.00114023		Tissue	DHN1
	DHN13	20.2514	1	20.2514	64.4119	2.71047e-10			DHN13	0.781875	1	0.781875	16.9782	0.00621301			DHN13	2.89803	1	2.89803	64.5966	0.000198291			DHN13	8.92531	1	8.92531	174.713	1.15829e-05			DHN13	3.9284	1	3.9284	24.131	0.0026774			DHN13	6.06564	1	6.06564	119.798	3.45307e-05			DHN13
	DHN2.2	27.4186	1	27.4186	26.6158	5.14506e-06			DHN2.2	0.937765	1	0.937765	27.5818	0.00191641			DHN2.2	1.38362	1	1.38362	16.1743	0.00694519			DHN2.2	9.91015	1	9.91015	26.1641	0.00218876			DHN2.2	19.7035	1	19.7035	9.24232	0.0227994			DHN2.2	7.67144	1	7.67144	10.8658	0.0164831			DHN2.2
	DHN23	6.30025	1	6.30025	5.68087	0.0213353			DHN23	1.07751	1	1.07751	20.753	0.00386906			DHN23	3.03565	1	3.03565	64.8403	0.000196229			DHN23	0.566048	1	0.566048	0.125888	0.734873			DHN23	6.11625	1	6.11625	8.76582	0.0252596			DHN23	3.57514	1	3.57514	59.4413	0.000249618			DHN23
	DHN24	2.80962	1	2.80962	7.32242	0.00952109			DHN24	3.16261	1	3.16261	26.0116	0.00222107			DHN24	1.65438	1	1.65438	21.4317	0.0035798			DHN24	1.22227	1	1.22227	10.3264	0.0182871			DHN24	3.2258	1	3.2258	18.3331	0.00519584			DHN24	1.6218	1	1.6218	3.07601	0.129996			DHN24
	DHN35	21.707	1	21.707	26.0512	6.19479e-06			DHN35	3.05539	1	3.05539	29.8064	0.00157327			DHN35	4.27781	1	4.27781	65.3875	0.000191701			DHN35	11.3693	1	11.3693	72.3953	0.000144314			DHN35	20.0629	1	20.0629	34.7021	0.00106184			DHN35	2.76125	1	2.76125	7.78127	0.0315987			DHN35
	DHN39	61.8848	1	61.8848	14.7112	0.000379676			DHN39	3.51125	1	3.51125	16.3162	0.00680783			DHN39	2.002	1	2.002	18.3989	0.00515227			DHN39	18.1052	1	18.1052	54.6373	0.0003147			DHN39	8.78015	1	8.78015	18.9097	0.00483029			DHN39	18.4498	1	18.4498	5.26117	0.0616286			DHN39
	DHN4.3	7.32188	1	7.32188	42.5462	4.74869e-08			DHN4.3	1.74284	1	1.74284	190.77	8.96304e-06			DHN4.3	2.21341	1	2.21341	225.344	5.5055e-06			DHN4.3	3.56979	1	3.56979	497.81	5.30217e-07			DHN4.3	2.57078	1	2.57078	247.652	4.17332e-06			DHN4.3	2.47531	1	2.47531	82.4907	9.99942e-05			DHN4.3
	DHN40	26.8712	1	26.8712	8.70215	0.00498428			DHN40	6.57394	1	6.57394	9.35573	0.0222617			DHN40	25.166	1	25.166	30.2418	0.00151593			DHN40	15.7332	1	15.7332	1.61039	0.251441			DHN40	8.78015	1	8.78015	11.8945	0.0136522			DHN40	2.19347	1	2.19347	69.5857	0.000161197			DHN40
	DHN41	5.75537	1	5.75537	28.9504	2.42666e-06			DHN41	1.59133	1	1.59133	146.173	1.94454e-05			DHN41	0.901824	1	0.901824	50.3552	0.000393235			DHN41	3.56979	1	3.56979	214.227	6.38526e-06			DHN41	4.01436	1	4.01436	151.939	1.73827e-05			DHN41	1.78227	1	1.78227	27.6296	0.00190803			DHN41
	DHN6	0.897354	1	0.897354	1.23354	0.272493			DHN6	1.49126	1	1.49126	45.9762	0.000503096			DHN6	7.60695	1	7.60695	298.234	2.415e-06			DHN6	0.975106	1	0.975106	0.817892	0.40065			DHN6	2.02911	1	2.02911	7.62663	0.032783			DHN6	0.0351125	1	0.0351125	0.162046	0.70123			DHN6
	DHN9	32.9677	1	32.9677	16.2682	0.000205245			DHN9	0.095048	1	0.095048	2.22588	0.186316			DHN9	0.0185281	1	0.0185281	0.169759	0.694641			DHN9	0.218791	1	0.218791	1.03757	0.347689			DHN9	11.6862	1	11.6862	187.085	9.4883e-06			DHN9	14.4776	1	14.4776	5.41601	0.0588632			DHN9
	Pa EBB1.1	3699.18	1	3699.18	29.9224	1.78784e-06			Pa EBB1.1	45.8881	1	45.8881	26.8093	0.00205879			Pa EBB1.1	738.724	1	738.724	4.6697	0.0739799			Pa EBB1.1	941.789	1	941.789	290.466	2.61037e-06			Pa EBB1.1	759.038	1	759.038	11.6212	0.0143364			Pa EBB1.1	28.7748	1	28.7748	91.7895	7.39063e-05			Pa EBB1.1
	Pa EBB1.2	14.1584	1	14.1584	9.92007	0.00287137			Pa EBB1.2	1.77486	1	1.77486	4.69513	0.0733827			Pa EBB1.2	2.58698	1	2.58698	35.2898	0.00101623			Pa EBB1.2	0.0171163	1	0.0171163	2.47522	0.166716			Pa EBB1.2	8.98492	1	8.98492	3.80404	0.0990048			Pa EBB1.2	22.445	1	22.445	51.6264	0.000367427			Pa EBB1.2
	Pa EBB1.3	57.8252	1	57.8252	40.2177	8.88565e-08			Pa EBB1.3	12.9525	1	12.9525	150.364	1.79163e-05			Pa EBB1.3	9.18938	1	9.18938	10.878	0.0164452			Pa EBB1.3	0.209439	1	0.209439	28.432	0.00177448			Pa EBB1.3	19.3468	1	19.3468	4.42192	0.0801627			Pa EBB1.3	27.4927	1	27.4927	54.7585	0.000312795			Pa EBB1.3
	Pa FTL2	11.9131	1	11.9131	1.24057	0.271148			Pa FTL2	0.970948	1	0.970948	4.08299	0.0898207			Pa FTL2	136.259	1	136.259	6.46676	0.043904			Pa FTL2	1.83452	1	1.83452	2.84604	0.142571			Pa FTL2	2.73721	1	2.73721	1.75547	0.233413			Pa FTL2	17.0249	1	17.0249	19.3171	0.00459252			Pa FTL2
								SUMMARY
								IF 28ºC EPITYPE: ARE DIFFERENCES BETWEEN BUDS AND NEEDLES AT EACH CD?
								Source	Dependent Variable	CD1	CD2	CD3	CD4	CD5	CD6	OVERALL
								Tissue	DHN1	0.0145005	0.987862	0.0875614	0.000212286	0.00114023	0.00490907	3.55626e-07
									DHN13	0.00621301	0.000198291	1.15829e-05	0.0026774	3.45307e-05	0.00039321	2.71047e-10
									DHN2.2	0.00191641	0.00694519	0.00218876	0.0227994	0.0164831	0.000553689	5.14506e-06
									DHN23	0.00386906	0.000196229	0.734873	0.0252596	0.000249618	0.00157132	0.0213353
									DHN24	0.00222107	0.0035798	0.0182871	0.00519584	0.129996	0.0952378	0.00952109
									DHN35	0.00157327	0.000191701	0.000144314	0.00106184	0.0315987	0.00156787	6.19479e-06
									DHN39	0.00680783	0.00515227	0.0003147	0.00483029	0.0616286	0.0723194	0.000379676
									DHN4.3	8.96304e-06	5.5055e-06	5.30217e-07	4.17332e-06	9.99942e-05	0.000123586	4.74869e-08
									DHN40	0.0222617	0.00151593	0.251441	0.0136522	0.000161197	0.000636528	0.00498428
									DHN41	1.94454e-05	0.000393235	6.38526e-06	1.73827e-05	0.00190803	9.33169e-06	2.42666e-06
									DHN6	0.000503096	2.415e-06	0.40065	0.032783	0.70123	0.0400333	0.272493
									DHN9	0.186316	0.694641	0.347689	9.4883e-06	0.0588632	0.0426284	0.000205245
									Pa EBB1.1	0.00205879	0.0739799	2.61037e-06	0.0143364	7.39063e-05	0.0150622	1.78784e-06
									Pa EBB1.2	0.0733827	0.00101623	0.166716	0.0990048	0.000367427	0.00224341	0.00287137
									Pa EBB1.3	1.79163e-05	0.0164452	0.00177448	0.0801627	0.000312795	0.000445457	8.88565e-08
									Pa FTL2	0.0898207	0.043904	0.142571	0.233413	0.00459252	0.877881	0.271148
[truncated: 5 more columns]

## Sheet: Summary
ANOVA: A2K BUDS:, ARE THERE DIFFS BETWEEN EPITYPES ALONG CDs?									ANOVA: A2K NEEDLES, DIFFS BETWEEN EPITYPES ALONG CIDs?									SUMMARY										ANOVA: A2K BUDS 18C COMPARISON COLL.DATES								ANOVA: A2K BUDS 28C COMPARISON COLL.DATES								ANOVA: A2K NEEDLES 18C COMPARISON COLL.DATES
		20.04	27.04	04.05	11.05	18.05	25.05				20.04	27.04	04.05	11.05	18.05	25.05		IF TEMPERATURE 18C: ARE DIFFERENCES BETWEEN BUDS AND NEEDLES AT EACH CD?												Sum of Squares	df	Mean Square	F	Sig.				Sum of Squares	df	Mean Square	F	Sig.				Sum of Squares	df	Mean Square	F
Pa Dhn1	Between Groups	0.0320436	0.00268581	0.00210224	0.102654	0.0292716	0.0348767		Pa Dhn1	Between Groups	0.0207494	0.00714337	0.565506	0.0071942	0.248708	0.086706												Pa Dhn13 cd1 dif to cd3	Between Groups	2.84873	5	0.569746	3.94409	0.0136683		Pa Dhn13 cd1 dif to all and cd3 dif to cd4	Between Groups	7.42392	5	1.48478	10.3888	8.22879e-05		Pa Dhn1 cd1 dif to cd4 and cd6; cd2 dif to cd4	Between Groups	94.229	5	18.8458	6.73166
	Within Groups									Within Groups								Source	Dependent Variable	20.04	27.04	04.05	11.05	18.05	25.05	OVERALL			Within Groups	2.6002	18	0.144456					Within Groups	2.57258	18	0.142921					Within Groups	50.3924	18	2.79958
	Total									Total								Tissue	DHN1	0.0282914	0.000364604	0.000202172	0.00365932	0.0195993	0.00716717	6.60067e-07			Total	5.44893	23						Total	9.9965	23						Total	144.621	23
Pa Dhn13	Between Groups	0.00827538	0.00415093	0.0195489	0.139238	0.00590522	0.00378543		Pa Dhn13	Between Groups	0.0530738	0.0296745	0.043637	0.27957	0.212683	0.686883			DHN13	0.00093061	0.0026657	0.00690141	0.0075323	0.781554	0.0275445	0.0157083		Pa Dhn2.2 cd1 dif to all cds	Between Groups	3.52238	5	0.704476	12.1138	3.03399e-05		Pa Dhn2.2 cd1 dif to all	Between Groups	1.75102	5	0.350203	7.60403	0.000539995		Pa Dhn24	Between Groups	3.90912	5	0.781823	2.55249
	Within Groups									Within Groups									DHN2.2	0.0186987	5.96859e-06	0.00746076	0.000294635	0.0269233	0.00299224	5.24698e-07			Within Groups	1.04679	18	0.0581551					Within Groups	0.828989	18	0.046055					Within Groups	5.51337	18	0.306298
	Total									Total									DHN23	0.511376	0.394857	0.0354874	0.0499672	0.777888	0.0934999	0.237322			Total	4.56917	23						Total	2.58001	23						Total	9.42249	23
Pa Dhn2.2	Between Groups	0.984604	0.00172777	0.00780388	0.0941773	0.0109264	0.257499		Pa Dhn2.2	Between Groups	0.158017	0.867857	0.433302	0.224562	0.842635	0.0971698			DHN24	0.0012658	0.0093091	0.0125996	0.000430968	0.205286	0.980444	0.0146714		Pa Dhn23	Between Groups	0.830324	5	0.166065	0.487981	0.780847		Pa Dhn23 cd1 dif to cd2 and cd4	Between Groups	5.80848	5	1.1617	3.71547	0.0174017		DHN13	Between Groups	3.69097	5	0.738194	2.55103
	Within Groups									Within Groups									DHN35	7.30677e-05	4.10902e-05	6.57623e-05	0.000205049	0.0616609	0.0941297	1.37456e-05			Within Groups	6.12558	18	0.34031					Within Groups	5.62796	18	0.312664					Within Groups	5.20868	18	0.289371
	Total									Total									DHN39	4.51039e-06	0.000700865	0.00102082	0.000395086	0.0678163	0.00832254	1.67041e-06			Total	6.9559	23						Total	11.4364	23						Total	8.89965	23
Pa Dhn23	Between Groups	0.27032	0.00494543	0.000656252	0.249654	0.0613278	0.15195		Pa Dhn23	Between Groups	0.0544458	0.152083	0.443027	0.00774151	0.159967	0.0330165			DHN4.3	0.00038541	0.000124499	3.88436e-06	0.00211087	0.0162084	0.00649758	0.000143252		Pa Dhn24 cd6 dif to cd2 and cd4	Between Groups	0.775096	5	0.155019	3.7711	0.0164003		Pa Dhn24 cd1 dif to all and cd3 dif to cd6	Between Groups	4.1012	5	0.82024	18.1307	1.81997e-06		DHN2.2 cd1 dif to 3,4,6; cd4 dif to 2	Between Groups	59.3738	5	11.8748	8.51625
	Within Groups									Within Groups									DHN40	0.705583	0.110776	0.190211	0.0242601	0.443577	0.29987	0.296966			Within Groups	0.739929	18	0.0411072					Within Groups	0.814329	18	0.0452405					Within Groups	25.0986	18	1.39437
	Total									Total									DHN41	3.59847e-06	1.02472e-06	5.07668e-05	5.37549e-05	0.0144755	5.74503e-05	5.46086e-07			Total	1.51502	23						Total	4.91553	23						Total	84.4724	23
Pa Dhn24	Between Groups	0.00213541	0.00975636	0.011298	0.00191726	0.683281	0.088517		Pa Dhn24	Between Groups	0.0865627	0.00724506	0.0275423	0.0525948	0.990792	0.669809			DHN6	0.789847	0.101681	0.116077	0.00662527	0.161609	0.0164418	0.00593549		Pa Dhn4.3 cd1 dif to all and cd6 dif to cd2 and cd4	Between Groups	9.79008	5	1.95802	14.2852	9.91509e-06		Pa Dhn4.3 cd1 dif to all	Between Groups	4.46864	5	0.893727	37.5761	6.51132e-09		DHN23	Between Groups	1.40098	5	0.280196	0.984525
	Within Groups									Within Groups									DHN9	0.0744627	0.00292615	0.000250591	0.111769	0.183582	0.128105	0.00067954			Within Groups	2.4672	18	0.137066					Within Groups	0.428121	18	0.0237845					Within Groups	5.12281	18	0.284601
	Total									Total									EBB1.1	7.93866e-05	0.181791	0.138218	0.0218287	0.721112	0.251752	0.0121009			Total	12.2573	23						Total	4.89676	23						Total	6.52379	23
Pa Dhn35	Between Groups	0.00696442	0.00229734	0.0342722	0.321563	0.563478	0.0890685		Pa Dhn35	Between Groups	0.0775038	0.00647828	0.0242798	0.214863	0.644262	0.339142			EBB1.2	0.29718	0.986894	0.598263	0.0244351	0.557366	0.236333	0.984311		Pa Dhn40	Between Groups	0.767008	5	0.153402	0.679507	0.644651		Pa Dhn40 cd1 dif to cd3	Between Groups	53.4854	5	10.6971	3.44299	0.0233754		DHN35 cd1 dif to 3,4,5,6; cd2 dif to 4	Between Groups	16.6366	5	3.32732	8.28383
	Within Groups									Within Groups									EBB1.3	0.018539	0.0365242	0.0959355	0.0207414	0.538138	0.0923955	0.141084			Within Groups	4.06358	18	0.225754					Within Groups	55.9245	18	3.10692					Within Groups	7.22996	18	0.401664
	Total									Total									FTL2	0.0234426	0.0235059	0.811089	0.518422	0.291177	0.175576	0.0200147			Total	4.83059	23						Total	109.41	23						Total	23.8666	23
Pa Dhn39	Between Groups	0.216944	0.366066	0.0128854	0.105605	0.0197198	0.0471067		Pa Dhn39	Between Groups	0.879404	0.0679766	0.522468	0.00271242	0.881656	0.9608												Pa Dhn 6	Between Groups	1.21796	5	0.243592	1.46695	0.249209		Pa Dhn 6 cd1 dif to cd2, 3, 4 and 5; cd6 dif to cd2 and cd3	Between Groups	11.4839	5	2.29677	12.4238	2.56395e-05		DHN39 cd1 dif to cd4,6.	Between Groups	91.3837	5	18.2767	5.19404
	Within Groups									Within Groups								SUMMARY											Within Groups	2.98896	18	0.166054					Within Groups	3.32764	18	0.184869					Within Groups	63.3382	18	3.51879
	Total									Total								IF TEMPERATURE 28C: ARE DIFFERENCES BETWEEN BUDS AND NEEDLES AT EACH CD?											Total	4.20693	23						Total	14.8115	23						Total	154.722	23
Pa Dhn4.3	Between Groups	0.219158	0.00513473	0.831468	0.583518	0.0814662	0.455096		Pa Dhn4.3	Between Groups	0.0171537	0.057458	0.429854	0.284891	0.0615947	0.528919												DHN1 cd1 dif to all cds	Between Groups	5.30496	5	1.06099	14.7446	7.95709e-06		DHN1 cd2 dif to 1,4,5, 6. CD6 dif to 2,3.	Between Groups	1.55692	5	0.311384	9.93786	0.000108857		DHN4.3 cd1 dif to all.	Between Groups	8.6391	5	1.72782	18.008
	Within Groups									Within Groups								Source	Dependent Variable	20.04	27.04	04.05	11.05	18.05	25.05	OVERALL			Within Groups	1.29524	18	0.071958					Within Groups	0.563997	18	0.0313331					Within Groups	1.72705	18	0.0959472
	Total									Total								Tissue	DHN1	0.0145005	0.987862	0.0875614	0.000212286	0.00114023	0.00490907	3.55626e-07			Total	6.6002	23						Total	2.12092	23						Total	10.3661	23
Pa Dhn40	Between Groups	0.523381	0.00339383	0.0781246	0.0942243	0.0605752	0.0195858		Pa Dhn40	Between Groups	0.0376573	0.0822541	0.17539	0.642683	0.169902	0.609881			DHN13	0.00621301	0.000198291	1.15829e-05	0.0026774	3.45307e-05	0.00039321	2.71047e-10		DHN35 cd1 dif to cd2; cd6 dif to cd2, 3, 4	Between Groups	2.35733	5	0.471466	6.09345	0.00180271		DHN35 cd1 dif to all.	Between Groups	5.19721	5	1.03944	29.8959	4.05201e-08		DHN40	Between Groups	3.68885	5	0.73777	2.27648
	Within Groups									Within Groups									DHN2.2	0.00191641	0.00694519	0.00218876	0.0227994	0.0164831	0.000553689	5.14506e-06			Within Groups	1.39271	18	0.0773727					Within Groups	0.625837	18	0.0347687					Within Groups	5.8335	18	0.324083
	Total									Total									DHN23	0.00386906	0.000196229	0.734873	0.0252596	0.000249618	0.00157132	0.0213353			Total	3.75004	23						Total	5.82305	23						Total	9.52235	23
Pa Dhn41	Between Groups	0.0855282	0.187358	0.478959	0.152482	0.76521	0.148698		Pa Dhn41	Between Groups	0.577335	0.059005	0.215063	0.440413	0.512556	0.00337491			DHN24	0.00222107	0.0035798	0.0182871	0.00519584	0.129996	0.0952378	0.00952109		DHN9 cd1 dif to all cds	Between Groups	4.70237	5	0.940474	17.8874	2.00801e-06		DHN9 cd3 dif to 4,5,6-	Between Groups	2.55298	5	0.510596	5.40598	0.00329682		DHN41 cd1 dif to all. Cd4 dif to 2, 5.	Between Groups	6.43637	5	1.28727	25.4723
	Within Groups									Within Groups									DHN35	0.00157327	0.000191701	0.000144314	0.00106184	0.0315987	0.00156787	6.19479e-06			Within Groups	0.946393	18	0.0525774					Within Groups	1.7001	18	0.0944502					Within Groups	0.909652	18	0.0505362
	Total									Total									DHN39	0.00680783	0.00515227	0.0003147	0.00483029	0.0616286	0.0723194	0.000379676			Total	5.64876	23						Total	4.25308	23						Total	7.34602	23
Pa Dhn 6	Between Groups	0.176365	0.0041109	0.00136391	0.0226802	0.0294415	0.0825735		Pa Dhn 6	Between Groups	0.0925924	0.0589315	0.405588	0.0022286	0.238856	0.147644			DHN4.3	8.96304e-06	5.5055e-06	5.30217e-07	4.17332e-06	9.99942e-05	0.000123586	4.74869e-08		DHN39 cd1 dif to all. Cd2 diff to all	Between Groups	13.6329	5	2.72658	274.015	2.51315e-16		DHN39 cd1 dif to all	Between Groups	7.43136	5	1.48627	19.9264	9.08593e-07		DHN6	Between Groups	60.301	5	12.0602	2.52792
	Within Groups									Within Groups									DHN40	0.0222617	0.00151593	0.251441	0.0136522	0.000161197	0.000636528	0.00498428			Within Groups	0.179109	18	0.0099505					Within Groups	1.34259	18	0.0745882					Within Groups	85.8745	18	4.77081
	Total									Total									DHN41	1.94454e-05	0.000393235	6.38526e-06	1.73827e-05	0.00190803	9.33169e-06	2.42666e-06			Total	13.812	23						Total	8.77395	23						Total	146.176	23
Pa Dhn 9	Between Groups	0.00253924	0.289726	0.0711722	0.198328	0.255344	0.310014		Pa Dhn 9	Between Groups	0.595842	0.0297624	0.00277437	0.224264	0.826658	0.677358			DHN6	0.000503096	2.415e-06	0.40065	0.032783	0.70123	0.0400333	0.272493		DHN41 cd1 dif to all. Cd6 diff to all	Between Groups	1.37561	5	0.275122	48.8038	7.63857e-10		DHN41 cd1 dif to all.	Between Groups	2.03772	5	0.407543	52.6535	4.06315e-10		DHN9	Between Groups	78.4154	5	15.6831	1.48316
	Within Groups									Within Groups									DHN9	0.186316	0.694641	0.347689	9.4883e-06	0.0588632	0.0426284	0.000205245			Within Groups	0.101472	18	0.00563731					Within Groups	0.139322	18	0.0077401					Within Groups	190.333	18	10.5741
	Total									Total									EBB1.1	0.00205879	0.0739799	2.61037e-06	0.0143364	7.39063e-05	0.0150622	1.78784e-06			Total	1.47708	23						Total	2.17704	23						Total	268.749	23
PaEBB1.1	Between Groups	0.624305	0.592862	2.88348e-05	0.0399996	0.118263	0.361926		PaEBB1.1	Between Groups	0.681893	0.46944	0.00209124	0.487772	0.330594	0.385579			EBB1.2	0.0733827	0.00101623	0.166716	0.0990048	0.000367427	0.00224341	0.00287137																		EBB1.1	Between Groups	33.448	5	6.68961	1.14808
	Within Groups									Within Groups									EBB1.3	1.79163e-05	0.0164452	0.00177448	0.0801627	0.000312795	0.000445457	8.88565e-08																			Within Groups	104.882	18	5.82676
	Total									Total									FTL2	0.0898207	0.043904	0.142571	0.233413	0.00459252	0.877881	0.271148																			Total	138.33	23
PaEBB1.2	Between Groups	0.0108641	0.642168	0.783055	0.883935	0.278686	0.0231294		PaEBB1.2	Between Groups	0.0150457	0.00037017	0.0164083	0.57222	0.252675	0.350059																												EBB1.2	Between Groups	60.1573	5	12.0315	1.44465
	Within Groups									Within Groups																																			Within Groups	149.909	18	8.32829
	Total									Total																																			Total	210.067	23
PaEBB1.3	Between Groups	0.74364	0.147941	0.584303	0.320073	0.0508045	0.0363335		PaEBB1.3	Between Groups		0.531135	0.455522	0.520522	0.219957	0.0622065																												EBB1.3	Between Groups	42.6586	5	8.53172	1.98835
	Within Groups									Within Groups																																			Within Groups	77.2354	18	4.29086
	Total									Total																																			Total	119.894	23
PaFTL2	Between Groups	0.745847	0.124209	0.845423	0.969996	0.00694535	0.0182908		PaFTL2	Between Groups	0.891432	0.183126	0.140768	0.374022	0.329512	0.673427																												FTL2	Sum of Squares	df	Mean Square	F	Sig.
	Within Groups									Within Groups																																		Between Groups	55.5567	5	11.1113	2.77215	0.050041
	Total									Total																																		Within Groups	72.1476	18	4.0082
																																												Total	127.704	23
[truncated: 8 more columns]

[truncated: 1 more sheets: Hoja5]
